# Supplementary material for: Deference or sociability? Insights from dogs’ and wolves’ human-directed behavior in a food-conflict task
Source: Front Psychol. 2026 Jun 30;17:1854682. doi: 10.3389/fpsyg.2026.1854682 (PMC13365327; doi:10.3389/fpsyg.2026.1854682)
Supplement: Supplementary file 1 [file Table_1.XLSX]

## Sheet: Metadata
Title
	Deference or Sociability? Insights from Dogs’ and Wolves’ Human-directed Behaviour in a Food-Conflict Task
Authors
	Svenja Capitain1*, Sarah Marshall-Pescini1, Gwendolyn Wirobski1,2, Tabea Teichmann1 & Friederike Range1
		1 Domestication Lab, Konrad Lorenz Institute of Ethology, University of Veterinary Medicine Vienna, 1210 Vienna, Austria
		2 Comparative Cognition Group, Institute of Biology, Faculty of Science, Université de Neuchâtel, 2000 Neuchâtel, Switzerland
Corresponding author
	svenja.capitain@vetmeduni.ac.at; friederike.range@vetmeduni.ac.at
Behavioural variables
	ID_num	A sequential number
	AnimalID	Name of the Animal
	Species	Dog or Wolf
	Session	Test session 1-5
	Age	Age of the animal
	Sex	Sex of the animal
	Trial	Non-conflict, Conflict 1 or Conflict 2
	Phase	Non-conflict or Conflict
	Food	Whether the Animal or Human received the food
Interaction Phase	Pre_Tail wagging_PropT_Duration	Proportion of tail wagging during the trial duration
	Pre_Selfdirected	Sum of self-directed behaviours
	Pre_Adverse	Sum of adve-rse behaviours
	Pre_Latency to start pulling__Duration	Latency to start pulling
	Pre_Latency to start pulling__Binary	Whether they pulled the rope during the trial duration (1=yes, 0=no)
	Pre_Manipulating_PropP_Duration	Proportion of manipulating the rope while in proximity of the apparatus
	Pre_Pulling_PropP	Proportion of pulling the rope while in proximity of the apparatus
	Pre_PullingStarts_Freq	Number of times the animal started to pull at the rope
	Pre_Tucks__Frequency	Number of tucks at the rope
	Pre_Proximity to the apparatus_PropT_	Proportion of time in proximity of the apparatus during the trial duration
	Pre_Latency to get in proximity__Duration	Latency to get in proximity of the apparatus
	Pre_Latency to get in proximity__Binary	Whether they got in proximity of the apparatus during the trial duration (1=yes, 0=no)
	Pre_Gazing towards conflict partner_PropT_	Proportion of time spent looking at the human during the trial duration
	Pre_Engagement_Scaled_	Whether they engaged continuously (1), started but did not continue for the 3s interaction (2), or did not approach at all (3)
	Pre_Trial Duration__Duration	Duration of the full trial
The Adverse behaviours summed in the "Adverse" variable
	Pre_Growling__Frequency
	Pre_Leave__Frequency
	Pre_Pacing__Frequency
	Pre_Head dipping__Frequency
	Pre_Gaze aversion__Frequency
	Pre_Crouching__Duration
The Self-directed behaviours summed in the "Self-directed" variable
	Pre_Nose licking__Frequency
	Pre_Whining__Frequency
	Pre_Shaking__Frequency
	Pre_Auto-grooming__Frequency
	Pre_Yawning__Frequency
Post phase	Post_Tail wagging_PropT	Proportion of tail wagging during the trial duration
	Post_Latency to approach conflict partner after conflict_Corr_Duration	Latency to approach the human
	Post_Latency to approach conflict partner after conflict_Binary_	Whether they approached the human during the trial duration (1=yes, 0=no)
	Post_Close proximity to human__PropT	Proportion of time spent within 1 bodylength of the human during the trial duration
	Post_Adverse_Sum_	Sum of adve-rse behaviours
	Post_Selfdirected	Sum of self-directed behaviours
	Post_Gazing towards conflict partner__PropT	Proportion of time spent looking at the human during the trial duration
	Post_Trial Duration_Corr_Duration	Duration of the full trial
The Adverse behaviours summed in the "Adverse" variable
	Post_Growling__Frequency
	Post_Pacing__Frequency
	Post_Head dipping__Frequency
	Post_Gaze aversion__Frequency
	Post_Crouching__Frequency
The Self-directed behaviours summed in the "Self-directed" variable
	Post_Nose licking__Frequency
	Post_Whining__Frequency
	Post_Shaking__Frequency
	Post_Auto-grooming__Frequency
	Post_Yawning__Frequency

## Sheet: ConflictStudy_SciRep_AnimalData
ID_num	AnimalID	Species	Session	Age	Sex	Trial	Phase	Food	Pre_Tail wagging_PropT_Duration	Pre_Selfdirected	Pre_Adverse	Pre_Latency to start pulling__Duration	Pre_Latency to start pulling__Binary	Pre_Manipulating_PropP_Duration	Pre_Pulling_PropP	Pre_PullingStarts_Freq	Pre_Tucks__Frequency	Pre_Proximity to the apparatus_PropT_	Pre_Latency to get in proximity__Duration	Pre_Latency to get in proximity__Binary	Pre_Gazing towards conflict partner_PropT_	Pre_Engagement_Scaled_	Pre_Trial Duration__Duration	Pre_Growling__Frequency	Pre_Leave__Frequency	Pre_Pacing__Frequency	Pre_Head dipping__Frequency	Pre_Gaze aversion__Frequency	Pre_Crouching__Duration	Pre_Nose licking__Frequency	Pre_Whining__Frequency	Pre_Shaking__Frequency	Pre_Auto-grooming__Frequency	Pre_Yawning__Frequency	Post_Tail wagging_PropT	Post_Latency to approach conflict partner after conflict_Corr_Duration	Post_Latency to approach conflict partner after conflict_Binary_	Post_Close proximity to human__PropT	Post_Adverse_Sum_	Post_Selfdirected	Post_Gazing towards conflict partner__PropT	Post_Trial Duration_Corr_Duration	Post_Growling__Frequency	Post_Pacing__Frequency	Post_Head dipping__Frequency	Post_Gaze aversion__Frequency	Post_Crouching__Frequency	Post_Nose licking__Frequency	Post_Whining__Frequency
1	Aiyana	Wolf	1	1	W	C1	C	A	0	0	0	6.56	1	0.206217	0.359788	2	0	0.845638	2.76	1	0	1	17.88	0	0	0	0	0	0	0	0	0	0	0	0	120	0	0	0	0	0	120	0	0	0	0	0	0	0
2	Aiyana	Wolf	1	1	W	C2	C	H	0	2	0	5.92	1	0.079963	0.634037	2	9	0.898802	3.039	1	0.0265979	1	30.04	0	0	0	0	0	0	2	0	0	0	0	0	1.84	1	0.0253211	0	2	0.0327644	120	0	0	0	0	0	2	0
3	Aiyana	Wolf	1	1	W	NC	NC	H	0	0	0	0	NA	0	0	1	0	0.582418	3.04	1	0.411676	1	7.28	0	0	0	0	0	0	0	0	0	0	0	0	2.24	1	0.0742637	0	0	0.00621728	120	0	0	0	0	0	0	0
4	Aiyana	Wolf	2	1	W	C1	C	H	0	0	0	7.08	1	0	0.694683	1	14	0.819972	5.12	1	0	1	28.44	0	0	0	0	0	0	0	0	0	0	0	0	11	1	0.00683727	0	0	0.00746733	120	0	0	0	0	0	0	0
5	Aiyana	Wolf	2	1	W	C2	C	A	0	1	0	7.92	1	0	0.4439	3	7	0.80743	6.039	1	0.0382653	1	31.36	0	0	0	0	0	0	1	0	0	0	0	0	2.28	1	0.00273879	0	0	0.0244126	120	0	0	0	0	0	0	0
6	Aiyana	Wolf	2	1	W	NC	NC	A	0	0	0	7.84	1	0	0.235602	2	0	0.545714	6.36	1	0	1	14	0	0	0	0	0	0	0	0	0	0	0	0	18.44	1	0.00576122	0	0	0.00544872	120	0	0	0	0	0	0	0
7	Aiyana	Wolf	3	1	W	C1	C	H	0	0	0	7.28	1	0	0.747557	3	12	0.836512	4.8	1	0.0176771	1	29.36	0	0	0	0	0	0	0	0	0	0	0	0	120	0	0	0	0	0	120	0	0	0	0	0	0	0
8	Aiyana	Wolf	3	1	W	C2	C	A	0	1	0	19.8	1	0.518217	0.219043	1	0	0.567061	17.56	1	0	1	40.56	0	0	0	0	0	0	1	0	0	0	0	0	2.36	1	0.0673355	0	0	0.0295877	120	0	0	0	0	0	0	0
9	Aiyana	Wolf	3	1	W	NC	NC	H	0	0	0	0	NA	0	0	3	0	0.381503	4.28	1	0.156069	1	6.92	0	0	0	0	0	0	0	0	0	0	0	0	13.48	1	0.0111479	0	0	0.00907912	120	0	0	0	0	0	0	0
10	Aiyana	Wolf	4	1	W	C1	C	A	0	0	0	5.319	1	0	0.455535	1	5	0.834848	4.079	1	0	1	26.4	0	0	0	0	0	0	0	0	0	0	0	0	26.2	1	7.68285E-06	0	0	0.0132145	120	0	0	0	0	0	0	0
11	Aiyana	Wolf	4	1	W	C2	C	H	0	0	0	7.279	1	0	0.801538	1	10	0.828025	5.399	1	0.068758	1	31.4	0	0	0	0	0	0	0	0	0	0	0	0	1.24	1	0.0304914	0	0	0.0153959	120	0	0	0	0	0	0	0
12	Aiyana	Wolf	4	1	W	NC	NC	A	0	0	0	7.839	1	0	0.160112	3	0	0.772234	4.199	1	0	1	18.44	0	0	0	0	0	0	0	0	0	0	0	0	120	0	0	0	0	0	120	0	0	0	0	0	0	0
13	Aiyana	Wolf	5	1	W	C1	C	A	0	0	0	8.239	1	0.136495	0.523483	2	5	0.80464	6.68	1	0	1	32.76	0	0	0	0	0	0	0	0	0	0	0	0	120	0	0	0	0	0	120	0	0	0	0	0	0	0
14	Aiyana	Wolf	5	1	W	C2	C	H	0	0	0	5.159	1	0	0.757946	2	12	0.794175	4.24	1	0.0834951	1	20.6	0	0	0	0	0	0	0	0	0	0	0	0	9.2	1	0.0429792	1	2	0.0544514	120	0	0	0	0	0	1	0
15	Aiyana	Wolf	5	1	W	NC	NC	H	0	0	0	0	NA	0	0	1	0	0.396648	4.319	1	0	1	7.16	0	0	0	0	0	0	0	0	0	0	0	0	120	0	0	0	0	0	120	0	0	0	0	0	0	0
16	Amarok	Wolf	1	12	M	C1	C	H	0	1	1	3.92	1	0	0.306122	0	0	0.852174	2.44	1	0.165217	1	18.4	0	0	0	0	1	0	1	0	0	0	0	0	22.28	1	0.0255605	0	5	0.0486107	120	0	0	0	0	0	5	0
17	Amarok	Wolf	1	12	M	C2	C	A	0	1	1	8.88	1	0.275449	0.293413	2	0	0.707627	5.28	1	0	1	18.88	0	0	0	0	0	0	1	1	0	0	0	0	120	0	0	0	0	0.016372	120	0	0	0	0	0	0	0
18	Amarok	Wolf	1	12	M	NC	NC	H	0	0	0	4.12	1	0.0418006	0.073955	1	0	0.82058	2.52	1	0	1	15.16	0	0	0	0	0	0	0	0	0	0	0	0	13.24	1	0.0100774	0	1	0.0480989	120	0	0	0	0	0	1	0
19	Amarok	Wolf	2	12	M	C1	C	A	0	0	0	4.88	1	0.183206	0.351145	2	1	0.750716	3.08	1	0	1	13.96	0	0	0	0	0	0	0	0	0	0	0	0	120	0	0	0	2	0.0291262	120	0	0	0	0	0	2	0
21	Amarok	Wolf	2	12	M	C2	C	H	0	0	0	3.48	1	0.0440678	0.454237	1	1	0.826331	2.12	1	0.0812325	1	14.28	0	0	0	0	0	0	0	0	0	0	0	0	3.64	1	0.073983	0	0	0.0477258	120	0	0	0	0	0	0	0
23	Amarok	Wolf	2	12	M	NC	NC	A	0	0	0	3.6	1	0.0862069	0.215517	1	0	0.651685	2.08	1	0	1	7.12	0	0	0	0	0	0	0	0	0	0	0	0	77.48	1	0.00565963	0	2	0.0239295	120	0	0	0	0	0	2	0
25	Amarok	Wolf	3	12	M	C1	C	A	0	1	0	5.44	1	0.0646258	0.261905	3	1	0.740554	3.52	1	0	1	15.88	0	0	0	0	0	0	1	0	0	0	0	0	120	0	0	0	1	0.0157571	120	0	0	0	0	0	1	0
26	Amarok	Wolf	3	12	M	C2	C	H	0	1	0	4.4	1	0.0305344	0.547074	3	6	0.823899	2.96	1	0.0649895	1	19.08	0	0	0	0	0	0	1	0	0	0	0	0	2.24	1	0.0447342	0	0	0.044751	120	0	0	0	0	0	0	0
27	Amarok	Wolf	3	12	M	NC	NC	H	0	1	0	0	NA	0	0	1	0	0.54	3.12	1	0	1	8	0	0	0	0	0	0	1	0	0	0	0	0	120	1	0	0	0	0.00851648	120	0	0	0	0	0	0	0
28	Amarok	Wolf	4	12	M	C1	C	H	0	0	0	3.48	1	0	0.511551	3	0	0.851124	2.12	1	0.101124	1	14.24	0	0	0	0	0	0	0	0	0	0	0	0.00948767	1.76	1	0.0132748	0	2	0.0376344	120	0	0	0	0	0	2	0
30	Amarok	Wolf	4	12	M	C2	C	A	0	0	0	3.44	1	0	0.191837	4	0	0.824916	2.08	1	0.030303	1	11.88	0	0	0	0	0	0	0	0	0	0	0	0	120	0	0	0	0	0.0481494	120	0	0	0	0	0	0	0
32	Amarok	Wolf	4	12	M	NC	NC	A	0	0	0	3.319	1	0.00829789	0.0705321	2	0	0.819813	2.119	1	0	1	11.76	0	0	0	0	0	0	0	0	0	0	0	0	59.36	1	0	0	0	0.00822199	120	0	0	0	0	0	0	0
34	Amarok	Wolf	5	12	M	C1	C	H	0	1	0	5.04	1	0.0557491	0.341463	1	0	0.749347	3.2	1	0.120104	1	15.32	0	0	0	0	0	0	1	0	0	0	0	0.0210288	3.28	1	0.026836	2	3	0.0349321	120	0	2	0	0	0	3	0
35	Amarok	Wolf	5	12	M	C2	C	A	0	0	0	3.08	1	0.160099	0.20936	1	2	0.894273	1.64	1	0.00881057	1	18.16	0	0	0	0	0	0	0	0	0	0	0	0	0.52	1	0.0538424	1	5	0.0610837	120	0	1	0	0	0	5	0
36	Amarok	Wolf	5	12	M	NC	NC	H	0	0	0	0	NA	0	0	1	0	0.684211	1.76	1	0.0292398	1	6.84	0	0	0	0	0	0	0	0	0	0	0	0	2.44	1	0.0720408	0	1	0.0655918	120	0	0	0	0	0	1	0
37	Enzi	Dog	1	9	M	C1	C	H	0.6875	0	0	5.68	1	0	0.0900322	4	0	0.845109	2.28	1	0.144022	1	14.72	0	0	0	0	0	0	0	0	0	0	0	0	3.92	1	0.00742806	0	0	0.0979551	120	0	0	0	0	0	0	0
39	Enzi	Dog	1	9	M	C2	C	A	0.419444	0	0	3.96	1	0	0.09699	3	0	0.830556	2.44	1	0.111111	1	14.4	0	0	0	0	0	0	0	0	0	0	0	1	2.72	1	0.146406	0	0	0.156739	120	0	0	0	0	0	0	0
41	Enzi	Dog	1	9	M	NC	NC	H	0.713415	0	0	0	NA	0	0	2	0	0.695122	2	1	0.213415	1	6.56	0	0	0	0	0	0	0	0	0	0	0	0.253427	3.68	1	0.0872284	0	0	0.0702106	120	0	0	0	0	0	0	0
43	Enzi	Dog	2	9	M	C1	C	H	0.333778	1	0	4.16	1	0.0337243	0.0190616	2	0	0.910547	2.56	1	0.433912	3	29.96	0	0	0	0	0	0	1	0	0	0	0	0.073913	2.16	1	0.126382	0	1	0.0869565	120	0	0	0	0	0	1	0
44	Enzi	Dog	2	9	M	C2	C	H	0.221198	1	0	7.36	1	0.130194	0.0886427	3	0	0.831797	2.72	1	0.218894	3	17.36	0	0	0	0	0	0	1	0	0	0	0	0	0	1	0	0	0	0	0	0	0	0	0	0	0	0
45	Enzi	Dog	2	9	M	NC	NC	A	0.170526	0	0	4.24	1	0.455422	0.0409639	3	0	0.873684	2.2	1	0.0631579	1	19	0	0	0	0	0	0	0	0	0	0	0	0	7.88	1	0.0119313	0	0	0.00484027	120	0	0	0	0	0	0	0
46	Enzi	Dog	3	9	M	C1	C	A	0	0	0	0	1	0	0	2	0	0	0	1	0	2	0	0	0	0	0	0	0	0	0	0	0	0	0	0	1	0	0	0	0	120	0	0	0	0	0	0	0
47	Enzi	Dog	3	9	M	C1	C	A	0.430427	3	0	4.68	1	0.111749	0.271273	1	0	0.896104	2.24	1	0.0685529	1	21.56	0	0	0	0	0	0	3	0	0	0	0	0.0590132	2.12	1	0.0419139	0	1	0.0619155	120	0	0	0	0	0	1	0
48	Enzi	Dog	3	9	M	C2	C	H	0	0	0	0	1	0	0	3	0	0	0	1	0	2	0	0	0	0	0	0	0	0	0	0	0	0	0	0	1	0	0	0	0	0	0	0	0	0	0	0	0
49	Enzi	Dog	3	9	M	C2	C	H	0.270115	3	0	5.36	1	0.0281802	0.0883392	2	0	0.813218	1.88	1	0.134986	2	13.92	0	0	0	0	0	0	3	0	0	0	0	0.0334664	1.28	1	0.0178001	0	0	0.259134	120	0	0	0	0	0	0	0
50	Enzi	Dog	3	9	M	NC	NC	A	0	0	0	0	NA	0	0	4	0	0	0	1	0	1	0	0	0	0	0	0	0	0	0	0	0	0	0	NA	0	0	0	0	0	0	0	0	0	0	0	0	0
51	Enzi	Dog	3	9	M	NC	NC	A	0.205128	1	0	4.96	1	0	0.0439024	3	0	0.808679	2.24	1	4.93097E-05	1	20.28	0	0	0	0	0	0	1	0	0	0	0	0.055201	3	1	0.0204052	0	2	0.158256	120	0	0	0	0	0	2	0
52	Enzi	Dog	4	9	M	C1	C	H	0.224026	2	0	4.12	1	0.077821	0.175097	1	0	0.834416	2.038	1	0.103815	2	12.32	0	0	0	0	0	0	2	0	0	0	0	0.0141087	0.84	1	0.00825017	1	1	0.186167	120	0	0	0	0	0	0	0
53	Enzi	Dog	4	9	M	C2	C	A	0.128571	2	0	4.16	1	0.275282	0.128668	2	0	0.904082	1.48	1	0.146837	1	19.6	0	0	0	0	0	0	2	0	0	0	0	0	1.44	1	0	0	0	0.0134603	120	0	0	0	0	0	0	0
54	Enzi	Dog	4	9	M	NC	NC	A	0.201342	1	0	5.36	1	0.126014	0.0765766	1	0	0.744966	2.28	1	0.0569631	1	11.92	0	0	0	0	0	0	1	0	0	0	0	0.00783454	2.12	1	0.0413428	0	0	0.0488875	120	0	0	0	0	0	0	0
55	Enzi	Dog	5	9	M	C1	C	H	0	1	0	8.08	1	0.165932	0.128814	1	0	0.687646	4.12	1	0.128205	1	17.16	0	0	0	0	0	0	1	0	0	0	0	0	14.16	1	0.0174052	0	0	0.0643657	120	0	0	0	0	0	0	0
56	Enzi	Dog	5	9	M	C2	C	A	0	1	0	7.48	1	0.0682377	0.147541	1	0	0.743902	4.28	1	0.097561	1	19.68	0	0	0	0	0	0	1	0	0	0	0	0	120	0	0	0	0	0.0695846	120	0	0	0	0	0	0	0
57	Enzi	Dog	5	9	M	NC	NC	H	0	0	0	0	NA	0	0	1	0	0.303665	4.72	1	0	1	7.64	0	0	0	0	0	0	0	0	0	0	0	0.00848485	2.08	1	0	1	5	0.0609091	120	0	0	0	0	0	4	0
58	Etu	Wolf	1	8	M	C1	C	A	0	0	1	3.44	1	0.0520706	0.607285	1	2	0.84456	2.4	1	0	1	15.44	1	0	0	0	0	0	0	0	0	0	0	0	120	0	0	0	0	0.0106408	120	0	0	0	0	0	0	0
59	Etu	Wolf	1	8	M	C2	C	H	0	0	1	3.44	1	0	0.679092	2	11	0.911374	2.4	1	0.0162482	1	27.08	1	0	0	0	0	0	0	0	0	0	0	0	14.12	1	0.0424611	0	2	0.0739056	120	0	0	0	0	0	2	0
60	Etu	Wolf	1	8	M	NC	NC	A	0	0	0	3.08	1	0	0.134831	1	0	0.601351	2.36	1	0	1	5.92	0	0	0	0	0	0	0	0	0	0	0	0	120	0	0	0	1	0.0571983	120	0	0	0	0	0	1	0
61	Etu	Wolf	2	8	M	C1	C	A	0	0	0	2.68	1	0	0.776699	1	1	0.605882	2.32	1	0	1	6.8	0	0	0	0	0	0	0	0	0	0	0	0	45.92	1	0.0199485	0	0	0.0420876	120	0	0	0	0	0	0	0
62	Etu	Wolf	2	8	M	C2	C	H	0	1	0	3.359	1	0	0.64527	3	3	0.850575	2.08	1	0	1	13.92	0	0	0	0	0	0	1	0	0	0	0	0.0125486	1.12	1	0.0286525	0	0	0.0809531	120	0	0	0	0	0	0	0
63	Etu	Wolf	2	8	M	NC	NC	H	0	0	0	0	NA	0	0	1	0	0.490909	2.24	1	0.145455	1	4.4	0	0	0	0	0	0	0	0	0	0	0	0.0339506	0.44	1	0.0246571	1	5	0.0510717	120	0	0	0	0	0	4	0
64	Etu	Wolf	3	8	M	C1	C	H	0	1	0	3.04	1	0	0.676471	2	3	0.860759	2.2	1	0	1	15.8	0	0	0	0	0	0	1	0	0	0	0	0	2.6	1	0.0128883	0	0	0.0565445	120	0	0	0	0	0	0	0
65	Etu	Wolf	3	8	M	C2	C	A	0	0	0	2.92	1	0	0.654508	2	1	0.89436	2.079	1	0	1	19.68	0	0	0	0	0	0	0	0	0	0	0	0	95.8	1	0.0154922	0	4	0.0313469	120	0	0	0	0	0	4	0
66	Etu	Wolf	3	8	M	NC	NC	A	0	0	0	3	1	0	0.241379	2	0	0.74359	2	1	0	1	7.8	0	0	0	0	0	0	0	0	0	0	0	0	31.64	1	0.00697171	0	0	0.0113145	120	0	0	0	0	0	0	0
67	Etu	Wolf	4	8	M	C1	C	H	0	0	0	2.96	1	0	0.793956	1	4	0.862559	2.32	1	0.0971564	1	16.88	0	0	0	0	0	0	0	0	0	0	0	0	1.6	1	0.0134823	0	0	0.0305864	120	0	0	0	0	0	0	0
68	Etu	Wolf	4	8	M	C2	C	A	0.516304	0	0	2.8	1	0	0.700649	2	3	0.690353	2.279	1	0	1	7.36	0	0	0	0	0	0	0	0	0	0	0	0	120	0	0	1	3	0.0148531	120	0	0	0	0	0	2	0
69	Etu	Wolf	4	8	M	NC	NC	H	0.447761	0	0	0	NA	0	0	1	0	0.544776	2.44	1	0.313433	1	5.36	0	0	0	0	0	0	0	0	0	0	0	0.00972396	1.12	1	0.0234944	0	3	0.0376412	120	0	0	0	0	0	3	0
70	Etu	Wolf	5	8	M	C1	C	A	0	0	0	3.4	1	0	0.932243	2	6	0.856	2.88	1	0	1	20	0	0	0	0	0	0	0	0	0	0	0	0	120	0	0	0	0	0.0341857	120	0	0	0	0	0	0	0
71	Etu	Wolf	5	8	M	C2	C	H	0.225287	1	0	3.32	1	0	0.671233	3	5	0.83908	2.8	1	0.0505747	1	17.4	0	0	0	0	0	0	1	0	0	0	0	0.0154234	0.56	1	0.035875	5	10	0.0645105	120	0	0	0	0	0	9	4
72	Etu	Wolf	5	8	M	NC	NC	A	0	0	0	2.76	1	0.139516	0.247312	3	0	0.636986	2.12	1	0	1	5.84	0	0	0	0	0	0	0	0	0	0	0	0	28.88	1	0.00922963	0	2	0.013197	120	0	0	0	0	0	2	0
73	Gero	Wolf	1	14	M	C1	C	A	0	0	0	5.52	1	0.172316	0.293785	3	4	0.844869	1.84	1	0	1	16.76	0	0	0	0	0	0	0	0	0	0	0	0	70.32	1	0.228726	0	1	0.0532485	120	0	0	0	0	0	1	0
74	Gero	Wolf	1	14	M	C2	C	H	0	0	0	5.04	1	0.0351288	0.669789	2	26	0.919268	2.72	1	0.0182992	1	37.16	0	0	0	0	0	0	0	0	0	0	0	0.0859532	0.96	1	0.585594	0	0	0.21102	120	0	0	0	0	0	0	0
75	Gero	Wolf	1	14	M	NC	NC	H	0	1	0	0	NA	0	0	1	0	0.84326	1.64	1	0.122257	1	12.76	0	0	0	0	0	0	1	0	0	0	0	0.0381679	0.36	1	0.214711	0	0	0.0912629	120	0	0	0	0	0	0	0
76	Gero	Wolf	2	14	M	C1	C	H	0	1	0	3.56	1	0	0.322727	1	0	0.763889	2.44	1	0.0972222	1	11.52	0	0	0	0	0	0	1	0	0	0	0	0.0111217	2.2	1	0.0362091	0	1	0.0273276	120	0	0	0	0	0	1	0
78	Gero	Wolf	2	14	M	C2	C	A	0	0	0	4.08	1	0.205405	0.194595	3	0	0.831461	2.6	1	0.0224719	1	17.8	0	0	0	0	0	0	0	0	0	0	0	0	120	0	0	0	0	0.0446178	120	0	0	0	0	0	0	0
80	Gero	Wolf	2	14	M	NC	NC	A	0	1	0	2.96	1	0.354707	0.0163711	3	0	0.93257	1.6	1	0.0139949	1	31.44	0	0	0	0	0	0	1	0	0	0	0	0	47.36	1	0	0	3	0.0384212	120	0	0	0	0	0	3	0
82	Gero	Wolf	3	14	M	C1	C	H	0	0	0	3.88	1	0	0.274648	2	3	0.8	2.68	1	0.0169014	1	14.2	0	0	0	0	0	0	0	0	0	0	0	0	67.8	1	0	0	2	0.0684054	120	0	0	0	0	0	2	0
83	Gero	Wolf	3	14	M	C2	C	A	0	1	0	3.88	1	0	0.550595	3	8	0.821516	2.72	1	0.112408	1	16.36	0	0	0	0	0	0	1	0	0	0	0	0	1.12	1	0.0151102	0	0	0.0569921	120	0	0	0	0	0	0	0
84	Gero	Wolf	3	14	M	NC	NC	H	0	0	0	0	NA	0	0	2	0	0.732394	1	1	0.302817	1	5.68	0	0	0	0	0	0	0	0	0	0	0	0	0.76	1	0.103921	0	2	0.104236	120	0	0	0	0	0	2	0
85	Gero	Wolf	4	14	M	C1	C	A	0	0	0	3.2	1	0.422998	0.151951	2	2	0.887067	2.28	1	0	1	21.96	0	0	0	0	0	0	0	0	0	0	0	0	49.72	1	0.29518	0	0	0.0821587	120	0	0	0	0	0	0	0
87	Gero	Wolf	4	14	M	C2	C	H	0	0	0	3.24	1	0.131944	0.378472	2	0	0.813559	2.44	1	0.0451977	1	14.16	0	0	0	0	0	0	0	0	0	0	0	0	1.08	1	0.0429406	0	3	0.035718	120	0	0	0	0	0	3	0
89	Gero	Wolf	4	14	M	NC	NC	H	0	0	0	0	NA	0	0	2	0	0.558824	2.8	1	0.188235	1	6.8	0	0	0	0	0	0	0	0	0	0	0	0.00721548	1.56	1	0.306978	0	4	0.0377173	120	0	0	0	0	0	4	0
91	Gero	Wolf	5	14	M	C1	C	A	0	0	0	5.32	1	0.113411	0.112583	2	1	0.923547	3.72	1	0.237768	1	52.32	0	0	0	0	0	0	0	0	0	0	0	0	120	0	0	0	2	0.0340092	120	0	0	0	0	0	2	0
92	Gero	Wolf	5	14	M	C2	C	H	0	1	0	5.08	1	0	0.298413	3	0	0.766423	3.56	1	0.114355	1	16.44	0	1	0	0	0	0	1	0	0	0	0	0	1.64	1	0.140723	0	0	0.024264	120	0	0	0	0	0	0	0
93	Gero	Wolf	5	14	M	NC	NC	A	0	0	0	3.52	1	0.355388	0.130435	1	1	0.868637	2.28	1	0.00985222	1	24.36	0	0	0	0	0	0	0	0	0	0	0	0	23.84	1	0.0237781	0	1	0.00391007	120	0	0	0	0	0	1	0
94	Hiari	Dog	1	9	M	C1	C	A	0	1	0	2.92	1	0.0640394	0.189655	3	0	0.910314	1.48	1	0.358744	1	17.84	0	0	0	0	0	0	1	0	0	0	0	0.0411038	0.8	1	0.847945	0	1	0.0796206	120	0	0	0	0	0	1	0
95	Hiari	Dog	1	9	M	C2	C	H	0	0	0	4.4	1	0.106122	0.187755	4	0	0.751534	3.08	1	0.138037	1	13.04	0	0	0	0	0	0	0	0	0	0	0	0.0121294	1.96	1	0.737188	0	0	0.050876	120	0	0	0	0	0	0	0
96	Hiari	Dog	1	9	M	NC	NC	A	0	0	0	4.44	1	0.436578	0.171091	3	0	0.818841	2.84	1	0	1	16.56	0	0	0	0	0	0	0	0	0	0	0	0.0520212	2.08	1	0.270038	0	2	0.0891319	120	0	0	0	0	0	2	0
97	Hiari	Dog	2	9	M	C1	C	A	0	0	0	3.32	1	0.258643	0.166453	3	4	0.933094	1.96	1	0.0967742	1	33.48	0	0	0	0	0	0	0	0	0	0	0	0.0251163	1.32	1	0.145729	0	1	0.0443411	120	0	0	0	0	0	1	0
98	Hiari	Dog	2	9	M	C2	C	H	0	1	0	4.24	1	0.126935	0.26935	1	1	0.847769	2.16	1	0.272966	1	15.24	0	0	0	0	0	0	1	0	0	0	0	0.0343941	1.44	1	0.527483	0	0	0.0800386	120	0	0	0	0	0	0	0
99	Hiari	Dog	2	9	M	NC	NC	H	0	1	0	0	NA	0	0	1	0	0.644068	2.12	1	0.0621469	1	7.08	0	0	0	0	0	0	1	0	0	0	0	0.0425063	2.24	1	0.483926	0	2	0.0768105	120	0	0	0	0	0	2	0
100	Hiari	Dog	3	9	M	C1	C	H	0	0	0	4.24	1	0.0739437	0.179577	1	0	0.80226	2.52	1	0.121469	1	14.16	0	0	0	0	0	0	0	0	0	0	0	0	39.88	1	0.078056	0	1	0.031664	120	0	0	0	0	0	1	0
102	Hiari	Dog	3	9	M	C2	C	A	0	0	0	3.8	1	0.233173	0.132212	2	0	0.875789	2.12	1	0.0273684	1	19	0	0	0	0	0	0	0	0	0	0	0	0.02443	0.96	1	0.0999919	0	0	0.0263844	120	0	0	0	0	0	0	0
104	Hiari	Dog	3	9	M	NC	NC	A	0	0	0	3.48	1	0.368272	0.0368272	1	0	0.854722	2.28	1	0.0556901	1	16.52	0	0	0	0	0	0	0	0	0	0	0	0	23.92	1	0.0316536	0	1	0.0238166	120	0	0	0	0	0	1	0
106	Hiari	Dog	4	9	M	C1	C	H	0.0763674	0	0	26.999	1	0.181818	0.230114	3	1	0.363261	24.48	1	0.0856295	1	38.76	0	0	0	0	0	0	0	0	0	0	0	0.0195567	2.36	1	0.0834257	0	2	0.0909387	120	0	0	0	0	0	2	0
107	Hiari	Dog	4	9	M	C2	C	A	0	0	0	3.999	1	0.320329	0.0903491	3	0	0.883848	2.32	1	0.0453721	1	22.04	0	0	0	0	0	0	0	0	0	0	0	0.0176045	2	1	0.0908362	0	0	0.0433747	120	0	0	0	0	0	0	0
108	Hiari	Dog	4	9	M	NC	NC	H	0.633663	0	0	0	NA	0	0	2	0	0.693069	2.28	1	0.29703	1	8.08	0	0	0	0	0	0	0	0	0	0	0	0	120	0	0	0	0	0.0242283	120	0	0	0	0	0	0	0
109	Hiari	Dog	5	9	M	C1	C	H	0	0	0	4.2	1	0.188716	0.173152	1	0	0.860972	3.12	1	0.0636516	1	23.88	0	0	0	0	0	0	0	0	0	0	0	0	3.4	1	0.98438	0	0	0.0087862	120	0	0	0	0	0	0	0
112	Hiari	Dog	5	9	M	C2	C	H	0	0	1	4.4	1	0	0.126543	1	0	0.80198	2.96	1	0.25	1	16.16	0	0	0	0	1	0	0	0	0	0	0	0.0578053	1.52	1	0.621012	0	0	0.0661515	120	0	0	0	0	0	0	0
115	Hiari	Dog	5	9	M	NC	NC	A	0	0	0	4.6	1	0.368293	0.0439024	5	0	0.815109	3.52	1	0.0735586	1	20.12	0	0	0	0	0	0	0	0	0	0	0	0.0088748	2.64	1	0.276371	0	2	0.029477	120	0	0	0	0	0	2	0
118	Imara	Dog	1	9	W	C1	C	A	0	0	0	4.52	1	0.26045	0.18328	1	0	0.827128	2.44	1	0.0345745	1	15.04	0	0	0	0	0	0	0	0	0	0	0	0	1.72	1	0.0230602	0	0	0.078587	120	0	0	0	0	0	0	0
119	Imara	Dog	1	9	W	C2	C	H	0	0	0	3.52	1	0.0676056	0.335211	1	0	0.885287	1.68	1	0.0822943	1	16.04	0	0	0	0	0	0	0	0	0	0	0	0.0106702	1.68	1	0.0523341	0	0	0.0486829	120	0	0	0	0	0	0	0
120	Imara	Dog	1	9	W	NC	NC	H	0	1	0	0	NA	0	0	1	0	0.737589	1.24	1	0.070922	1	5.64	0	0	0	0	0	0	1	0	0	0	0	0.0698907	0.72	1	0.344129	0	0	0.170238	120	0	0	0	0	0	0	0
121	Imara	Dog	2	9	W	C1	C	A	0.0712468	0	0	3.12	1	0.316092	0.235632	2	1	0.885496	1.64	1	0.0483461	1	15.72	0	0	0	0	0	0	0	0	0	0	0	0.0143333	0.48	1	0.0409917	0	0	0.0253333	120	0	0	0	0	0	0	0
122	Imara	Dog	2	9	W	C2	C	H	0	1	1	2.96	1	0.0140845	0.235915	2	1	0.860606	1.64	1	0.266591	1	13.2	0	0	0	0	1	0	1	0	0	0	0	0.0455596	2.88	1	0.0389568	0	0	0.0501816	120	0	0	0	0	0	0	0
123	Imara	Dog	2	9	W	NC	NC	H	0	1	0	0	NA	0	0	2	0	0.711538	1.64	1	0.025641	1	6.24	0	0	0	0	0	0	1	0	0	0	0	0.0421227	2.2	1	0.697164	0	2	0.103814	120	0	0	0	0	0	2	0
124	Imara	Dog	3	9	W	C1	C	H	0	1	0	2.92	1	0.0627178	0.0905923	1	0	0.859281	1.68	1	0.131737	1	13.36	0	0	0	0	0	0	1	0	0	0	0	0.0179797	2.24	1	0.219336	0	1	0.0486924	120	0	0	0	0	0	1	0
126	Imara	Dog	3	9	W	C2	C	A	0	0	1	2.92	1	0	0.188235	2	0	0.874036	1.76	1	0.0616967	1	15.56	0	0	0	0	1	0	0	0	0	0	0	0	2.44	1	0.0696061	0	0	0.0405361	120	0	0	0	0	0	0	0
128	Imara	Dog	3	9	W	NC	NC	H	0	0	1	0	NA	0	0	3	0	0.755319	1.36	1	0.329787	1	7.52	0	0	0	0	1	0	0	0	0	0	0	0.0085442	1.04	1	0.0479625	0	2	0.0367976	120	0	0	0	0	0	2	0
130	Imara	Dog	4	9	W	C1	C	A	0	0	0	3	1	0.046595	0.21147	1	0	0.783708	1.44	1	0.120787	1	14.24	0	0	0	0	0	0	0	0	0	0	0	0.0237332	5.04	1	0.0141036	0	0	0.0474663	120	0	0	0	0	0	0	0
131	Imara	Dog	4	9	W	C2	C	H	0	0	0	2.64	1	0.106383	0.165957	3	0	0.775578	1.36	1	0.0825083	1	12.12	0	0	0	0	0	0	0	0	0	0	0	0.0173218	64.76	1	0.0662642	0	0	0.0249833	120	0	0	0	0	0	0	0
132	Imara	Dog	4	9	W	NC	NC	A	0	0	0	2.599	1	0.0344828	0.0758621	3	0	0.503472	1.32	1	0.0451389	1	11.52	0	0	0	0	0	0	0	0	0	0	0	0.177059	17.8	1	0.16137	0	1	0.12104	120	0	0	0	0	0	1	0
133	Imara	Dog	5	9	W	C1	C	A	0	0	0	3.56	1	0.243736	0.18451	3	0	0.89959	1.88	1	0	1	19.52	0	0	0	0	0	0	0	0	0	0	0	0	1.44	1	0.662052	0	0	0.0750247	120	0	0	0	0	0	0	0
134	Imara	Dog	5	9	W	C2	C	H	0	0	0	3.28	1	0.178571	0.253571	1	0	0.851064	1.76	1	0.0425532	1	13.16	0	0	0	0	0	0	0	0	0	0	0	0.00643294	1.56	1	0.0196124	0	0	0.0221936	120	0	0	0	0	0	0	0
135	Imara	Dog	5	9	W	NC	NC	H	0	0	0	0	NA	0	0	1	0	0.724324	1.8	1	0.0648649	1	7.4	0	0	0	0	0	0	0	0	0	0	0	0.020462	2.04	1	0.0435561	0	1	0.0554455	120	0	0	0	0	0	1	0
136	Inaya	Dog	1	2	W	C1	C	A	0.898734	2	0	3.08	1	0.078853	0.204301	2	2	0.882911	1.16	1	0.107595	1	12.64	0	0	0	0	0	0	2	0	0	0	0	0.173703	0.48	1	0.253271	0	1	0.0956977	120	0	0	0	0	0	1	0
137	Inaya	Dog	1	2	W	C2	C	H	0.813953	0	0	4.199	1	0.216117	0.0842491	4	0	0.793605	2.48	1	0.0348837	1	13.76	0	0	0	0	0	0	0	0	0	0	0	0.11718	1.88	1	0.042006	1	1	0.0519695	120	0	0	0	0	0	0	0
138	Inaya	Dog	1	2	W	NC	NC	H	0.561404	1	0	0	NA	0	0	4	0	0.640351	1.32	1	0.22807	1	4.56	0	0	0	0	0	0	1	0	0	0	0	0.136108	0.68	1	0.108655	0	2	0.0984308	120	0	0	0	0	0	2	0
139	Inaya	Dog	2	2	W	C1	C	H	0.824561	0	0	3.8	1	0	0.331915	1	1	0.824561	2	1	0.045614	1	11.4	0	0	0	0	0	0	0	0	0	0	0	0.0598763	0.88	1	0.138936	0	0	0.0540107	120	0	0	0	0	0	0	0
140	Inaya	Dog	2	2	W	C2	C	A	0.701342	1	0	3.6	1	0	0.20614	1	0	0.765101	1.52	1	0.130872	1	11.92	0	0	0	0	0	0	1	0	0	0	0	0.0287818	17.12	1	0.00166499	0	0	0.0200803	120	0	0	0	0	0	0	0
141	Inaya	Dog	2	2	W	NC	NC	A	0.851974	0	0	4.44	1	0.0768219	0.234717	3	0	0.8125	1.8	1	0.246628	1	12.16	0	0	0	0	0	0	0	0	0	0	0	0.0563885	1.12	1	0.0136816	0	0	0.0277053	120	0	0	0	0	0	0	0
142	Inaya	Dog	3	2	W	C1	C	H	0.869444	0	0	3.44	1	0	0.300654	2	2	0.85	1.88	1	0.136042	1	14.4	0	0	0	0	0	0	0	0	0	0	0	0.19201	0.4	1	0.202214	0	0	0.090113	120	0	0	0	0	0	0	0
143	Inaya	Dog	3	2	W	C2	C	A	0.492013	2	0	3.76	1	0	0.142259	1	0	0.763578	2.28	1	0.121326	1	12.52	0	0	0	0	0	0	2	0	0	0	0	0.263788	2.36	1	0.330171	0	0	0.134978	120	0	0	0	0	0	0	0
144	Inaya	Dog	3	2	W	NC	NC	H	0.603306	1	0	0	NA	0	0	3	0	0.553926	2.159	1	0.222934	1	4.84	0	0	0	0	0	0	1	0	0	0	0	0.0291411	1.28	1	0	0	0	0.0346626	120	0	0	0	0	0	0	0
145	Inaya	Dog	4	2	W	C1	C	H	0.937415	2	0	3.4	1	0.0855951	0.147968	1	0	0.937415	1.84	1	0.385034	2	29.4	0	0	0	0	0	0	2	0	0	0	0	0	120	0	0	0	0	0.0420561	120	0	0	0	0	0	0	0
147	Inaya	Dog	4	2	W	C2	C	A	0	0	0	0	1	0	0	2	0	0	NA	NA	0	3	0	0	0	0	0	0	0	0	0	0	0	0	0	0	1	0	0	0	0	0	0	0	0	0	0	0	0
149	Inaya	Dog	4	2	W	NC	NC	A	0.825203	2	0	3.6	1	0	0.153285	2	0	0.556911	1.72	1	0.142276	1	9.84	0	0	0	0	0	0	2	0	0	0	0	0	120	0	0	0	0	0	120	0	0	0	0	0	0	0
151	Inaya	Dog	5	2	W	C1	C	A	0.593103	0	0	4.08	1	0	0	2	0	0	2.44	1	0	1	11.6	0	0	0	0	0	0	0	0	0	0	0	0.0840951	1.12	1	0.0201021	0	3	0.0347349	120	0	0	0	0	0	3	0
152	Inaya	Dog	5	2	W	C2	C	H	0.811728	1	0	4.12	1	0	0	2	0	0	2.44	1	0.15733	1	12.96	0	0	0	0	0	0	1	0	0	0	0	0.0445269	0.68	1	0.00618429	0	0	0.0265925	120	0	0	0	0	0	0	0
153	Inaya	Dog	5	2	W	NC	NC	H	0.610738	1	0	0	NA	0	0	3	0	0	2.32	1	0.234732	1	5.96	0	0	0	0	0	0	1	0	0	0	0	0.0383838	0.88	1	0.00706229	0	0	0.0161616	120	0	0	0	0	0	0	0
154	Kaya	Wolf	1	1	W	C1	C	A	0	0	0	7.96	1	0	0.574194	2	6	0.777592	5.32	1	0.0334448	1	23.92	0	0	0	0	0	0	0	0	0	0	0	0	120	0	0	0	1	0.00729927	120	0	0	0	0	0	1	0
155	Kaya	Wolf	1	1	W	C2	C	H	0	0	0	10.28	1	0	0.627513	2	8	0.777055	7.919	1	0.0427646	1	35.52	0	0	0	0	0	0	0	0	0	0	0	0	1.04	1	0.153838	0	3	0.058474	120	0	0	0	0	0	3	0
156	Kaya	Wolf	1	1	W	NC	NC	A	0	0	0	7.56	1	0	0.142857	1	0	0.680798	5.12	1	0.032419	1	16.04	0	0	0	0	0	0	0	0	0	0	0	0	7.88	1	0.191525	0	4	0.0674228	120	0	0	0	0	0	4	0
157	Kaya	Wolf	2	1	W	C1	C	H	0	1	0	8.08	1	0	0.423729	0	0	0.68472	6.52	1	0.2456	1	20.68	0	0	0	0	0	0	1	0	0	0	0	0	1	1	0.138963	1	2	0.0716073	120	0	0	0	0	0	1	0
158	Kaya	Wolf	2	1	W	C2	C	A	0	0	0	9.8	1	0.121701	0.253744	1	0	0.701068	6.72	1	0.056895	1	22.48	0	0	0	0	0	0	0	0	0	0	0	0	41.04	1	0.349662	0	1	0	120	0	0	0	0	0	1	0
159	Kaya	Wolf	2	1	W	NC	NC	A	0	0	0	8	1	0	0.138211	2	0	0.601467	6.08	1	0	1	16.36	0	0	0	0	0	0	0	0	0	0	0	0	120.16	0	0	0	0	0	120	0	0	0	0	0	0	0
160	Kaya	Wolf	3	1	W	C1	C	A	0	2	0	48.759	1	0.0636957	0.385507	2	1	0.228326	46.639	1	0	1	60.44	0	0	0	0	0	0	1	0	0	0	1	0	2.52	1	0.0230214	0	1	0	120	0	0	0	0	0	1	0
161	Kaya	Wolf	3	1	W	C2	C	H	0	0	0	8.999	1	0	0.513189	1	5	0.711604	6.759	1	0.274701	1	23.44	0	0	0	0	0	0	0	0	0	0	0	0	4.36	1	0.247652	0	1	0.0662592	120	0	0	0	0	0	1	0
162	Kaya	Wolf	3	1	W	NC	NC	H	0	0	0	0	NA	0	0	1	0	0.219124	7.84	1	0.38247	1	10.04	0	0	0	0	0	0	0	0	0	0	0	0	2.68	1	0.0516351	1	2	0.0408682	120	0	0	0	0	0	1	0
163	Kaya	Wolf	4	1	W	C1	C	H	0	0	0	6.199	1	0	0.461538	2	0	0.775439	5.119	1	0.278947	1	22.8	0	0	0	0	0	0	0	0	0	0	0	0	4.76	1	0.210129	0	0	0.072771	120	0	0	0	0	0	0	0
164	Kaya	Wolf	4	1	W	C2	C	A	0	0	0	6.159	1	0	0.626566	1	0	0.767308	4.839	1	0	1	20.8	0	0	0	0	0	0	0	0	0	0	0	0	120	1	0.0229651	0	2	0	120	0	0	0	0	0	2	0
165	Kaya	Wolf	4	1	W	NC	NC	H	0	0	0	0	NA	0	0	1	0	0.513725	4.959	1	0.101961	1	10.2	0	0	0	0	0	0	0	0	0	0	0	0	117.2	1	0	0	0	0.0266212	120	0	0	0	0	0	0	0
166	Kaya	Wolf	5	1	W	C1	C	A	0	0	0	3.839	1	0	0.252632	3	0	0.722433	2.919	1	0.0759506	1	10.52	0	0	0	0	0	0	0	0	0	0	0	0	19.52	1	0.0216481	0	2	0.0302468	120	0	0	0	0	0	2	0
167	Kaya	Wolf	5	1	W	C2	C	H	0	0	0	4.639	1	0	0.603499	4	0	0.792148	3.599	1	0.253926	1	17.32	0	0	0	0	0	0	0	0	0	0	0	0	0.4	1	0.0874478	0	0	0.039403	120	0	0	0	0	0	0	0
168	Kaya	Wolf	5	1	W	NC	NC	A	0	0	0	4.599	1	0	0.383721	2	0	0.752187	3.399	1	0.0349125	1	13.72	0	0	0	0	0	0	0	0	0	0	0	0	81.72	1	0.0174121	0	0	0.00200168	120	0	0	0	0	0	0	0
169	Kenai	Wolf	1	13	M	C1	C	H	0	1	0	7.32	1	0	0.204225	2	3	0.662005	5.12	1	0.0675991	1	17.16	0	0	0	0	0	0	1	0	0	0	0	0	3.28	1	0.0782767	1	2	0.02589	120	0	1	0	0	0	2	0
171	Kenai	Wolf	1	13	M	C2	C	A	0	0	1	6.76	1	0.0311005	0.117225	4	0	0.591231	5.08	1	0.00990099	2	28.28	0	1	1	0	0	0	0	0	0	0	0	0	6.84	1	0.0341672	1	0	0.0279093	120	0	1	0	0	0	0	0
173	Kenai	Wolf	1	13	M	NC	NC	A	0	0	0	8	1	0	0.0769231	1	0	0.576177	5.36	1	0.0692521	1	14.44	0	0	0	0	0	0	0	0	0	0	0	0	9.4	1	0.0391993	3	5	0.0454085	120	0	3	0	0	0	5	0
175	Kenai	Wolf	2	13	M	C1	C	H	0	3	0	5.44	1	0.0936639	0.294766	2	3	0.79085	3.12	1	0.0544662	1	18.36	0	1	0	0	0	0	3	0	0	0	0	0	1.76	1	0.0296269	1	0	0.030303	120	0	1	0	0	0	0	0
176	Kenai	Wolf	2	13	M	C2	C	H	0	3	0	5.36	1	0.0209524	0.127619	2	3	0.475975	3.96	1	0	2	44.12	0	2	0	0	0	0	3	0	0	0	0	0	24.88	1	0.0465544	1	0	0.0207678	120	0	1	0	0	0	0	0
177	Kenai	Wolf	2	13	M	NC	NC	H	0	0	0	0	NA	0	0	2	0	0.505208	3.56	1	0.171875	1	7.68	0	0	0	0	0	0	0	0	0	0	0	0.00931877	1.6	1	0.0989316	1	0	0.0674807	120	0	1	0	0	0	0	0
178	Kenai	Wolf	3	13	M	C1	C	H	0	2	0	4.32	1	0	0.210909	2	2	0.421779	2.88	1	0.047546	2	26.08	0	1	0	0	0	0	2	0	0	0	0	0	10.56	1	0.0175052	1	1	0.0140797	120	0	1	0	0	0	1	0
180	Kenai	Wolf	3	13	M	C2	C	H	0	1	0	5.08	1	0.239482	0.18123	2	2	0.768657	3.36	1	0.0572139	1	16.08	0	0	0	0	0	0	1	0	0	0	0	0	3.36	1	0.0309897	1	0	0.0388271	120	0	1	0	0	0	0	0
182	Kenai	Wolf	3	13	M	NC	NC	A	0	2	0	0	NA	0	0	1	0	0.550725	2.04	1	0.0724638	1	5.52	0	0	0	0	0	0	2	0	0	0	0	0	1.44	1	0.0265125	2	1	0.0148819	120	0	2	0	0	0	1	0
184	Kenai	Wolf	4	13	M	C1	C	A	0	0	0	3.04	1	0.28169	0.235915	2	1	0.759358	1.8	1	0.0454545	1	14.96	0	0	0	0	0	0	0	0	0	0	0	0	43.48	1	0.0362646	4	2	0.0103161	120	0	4	0	0	0	2	0
185	Kenai	Wolf	4	13	M	C2	C	H	0	2	0	4.56	1	0.188235	0.226471	3	1	0.805687	2.8	1	0.0876777	1	16.88	0	0	0	0	0	0	2	0	0	0	0	0	1.28	1	0.0076245	1	0	0.0145402	120	0	1	0	0	0	0	0
186	Kenai	Wolf	4	13	M	NC	NC	H	0	1	0	0	NA	0	0	2	0	0.629139	1.92	1	0.13245	1	6.04	0	0	0	0	0	0	1	0	0	0	0	0	2	1	0.0865111	1	7	0.0280836	120	0	1	0	0	0	7	0
188	Kenai	Wolf	5	13	M	C1	C	H	0	3	0	4.12	1	0.107914	0.266187	3	0	0.767956	2.84	1	0.129834	1	14.48	0	0	0	0	0	0	3	0	0	0	0	0	0.44	1	0.0433545	3	3	0.0329419	120	0	3	0	0	0	3	0
190	Kenai	Wolf	5	13	M	C2	C	A	0	1	0	4.96	1	0.107724	0.140244	0	0	0.759259	3.12	1	0.00925926	1	25.92	0	0	0	0	0	0	1	0	0	0	0	0	3.6	1	0.195591	4	0	0.0692276	120	0	4	0	0	0	0	0
192	Kenai	Wolf	5	13	M	NC	NC	A	0	0	0	3.679	1	0.0294118	0.0588235	2	0	0.731183	2.76	1	0.0215054	1	11.16	0	0	0	0	0	0	0	0	0	0	0	0	2.24	1	0.1585	2	13	0.115296	120	0	1	0	0	0	12	0
193	Kiano	Dog	1	2	M	C1	C	A	0.808696	2	0	4.92	1	0	0.286765	1	1	0.788406	2.92	1	0.0202174	1	13.8	0	0	0	0	0	0	2	0	0	0	0	0.0784178	1.36	1	0.0610514	0	2	0.0447606	120	0	0	0	0	0	2	0
194	Kiano	Dog	1	2	M	C2	C	H	0.829114	1	0	3.96	1	0	0.271967	3	0	0.756329	2.16	1	0.158149	1	12.64	0	0	0	0	0	0	1	0	0	0	0	0.167838	2.52	1	0.393169	0	0	0.0572469	120	0	0	0	0	0	0	0
195	Kiano	Dog	1	2	M	NC	NC	A	0.705706	1	0	5.92	1	0	0.136364	1	0	0.726727	3.44	1	0.0810811	1	13.32	0	0	0	0	0	0	1	0	0	0	0	0.249356	1.08	1	0.191672	0	1	0.0779559	120	0	0	0	0	0	1	0
196	Kiano	Dog	2	2	M	C1	C	H	0.837209	3	0	5.16	1	0	0.121864	2	0	0.811047	2.24	1	0.119113	1	13.76	0	0	0	0	0	0	3	0	0	0	0	0.120957	0.6	1	0.088595	0	2	0.044129	120	0	0	0	0	0	2	0
197	Kiano	Dog	2	2	M	C2	C	A	0.861728	3	0	3.72	1	0	0	1	0	0	2.24	1	0.0838272	1	16.2	0	0	0	0	0	0	3	0	0	0	0	0.264763	1.68	1	0.969176	0	0	0.4192	120	0	0	0	0	0	0	0
198	Kiano	Dog	2	2	M	NC	NC	H	0.561798	1	0	0	NA	0	0	2	0	0.561798	2.72	1	0.0674157	1	7.12	0	0	0	0	0	0	1	0	0	0	0	0.198042	1.4	1	0.278605	0	2	0.0975151	120	0	0	0	0	0	2	0
199	Kiano	Dog	3	2	M	C1	C	H	0.0341297	1	0	4.12	1	0	0.179825	2	0	0.778157	2.2	1	0.0716724	2	11.72	0	0	0	0	0	0	1	0	0	0	0	0.108072	2.56	1	0.0444811	0	0	0.0444811	120	0	0	0	0	0	0	0
200	Kiano	Dog	3	2	M	C2	C	A	0.880407	5	0	3.68	1	0.172308	0.218462	2	0	0.826972	1.88	1	0.0456743	1	15.72	0	0	0	0	0	0	5	0	0	0	0	0.0772561	1.96	1	0	0	0	0.044622	120	0	0	0	0	0	0	0
201	Kiano	Dog	3	2	M	NC	NC	A	0.845652	0	0	4.32	1	0.213303	0.226221	2	0	0.845652	2.84	1	0.0282065	1	18.4	0	0	0	0	0	0	0	0	0	0	0	0.042957	2.32	1	0.0289544	0	0	0.01332	120	0	0	0	0	0	0	0
202	Kiano	Dog	4	2	M	C1	C	A	0.529781	2	0	4.68	1	0	0.158798	2	0	0.730408	2.68	1	0.0626959	2	12.76	0	0	0	0	0	0	2	0	0	0	0	0	120	0	0	0	0	0	120	0	0	0	0	0	0	0
203	Kiano	Dog	4	2	M	C2	C	H	0	3	0	4.88	1	0	0.197296	3	0	0	0.48	1	0	1	0	0	0	0	0	0	0	3	0	0	0	0	0.157303	2.68	1	0.0695849	0	0	0.178839	120	0	0	0	0	0	0	0
204	Kiano	Dog	4	2	M	NC	NC	H	0.26875	0	0	0	NA	0	0	4	0	0.15625	2.92	1	0	1	6.4	0	0	0	0	0	0	0	0	0	0	0	0.077643	82.24	1	0.0530243	1	1	0.0419411	120	0	0	0	0	0	1	1
205	Kiano	Dog	5	2	M	C1	C	H	0.597107	1	0	10.24	1	0.19872	0.0301205	4	0	0.68595	6.08	1	0.0681818	2	19.36	0	0	0	0	0	0	1	0	0	0	0	0	0	1	0	0	0	0	0	0	0	0	0	0	0	0
207	Kiano	Dog	5	2	M	C2	C	A	0.703344	1	0	4.84	1	0.200393	0.38279	2	0	0.893204	3.96	1	0.0247843	1	37.08	0	0	0	0	0	0	1	0	0	0	0	0	0	na	0	0	0	0	0	0	0	0	0	0	0	0
209	Kiano	Dog	5	2	M	NC	NC	H	0.831111	1	0	5.399	1	0.133811	0.248702	2	0	0.813333	3.36	1	0.0466667	1	18	0	0	0	0	0	0	1	0	0	0	0	0	NA	1	0	0	0	0	0	0	0	0	0	0	0	0
211	Kovu	Dog	1	2	M	C1	C	H	0.823899	0	0	4.12	1	0.14902	0.117647	4	0	0.801887	2.04	1	0.232704	1	12.72	0	0	0	0	0	0	0	0	0	0	0	0.0780791	0.76	1	0.0650033	0	0	0.0434499	120	0	0	0	0	0	0	0
213	Kovu	Dog	1	2	M	C2	C	A	0.347697	0	0	4.319	1	0.0230947	0.0161663	1	0	0.643388	2.28	1	0.0371471	2	26.92	0	1	0	0	0	0	0	0	0	0	0	0.121131	1.16	1	0.0639658	1	3	0.0488095	120	0	0	0	0	0	2	0
215	Kovu	Dog	1	2	M	NC	NC	H	0.278689	0	0	0	NA	0	0	3	0	0.745902	1.12	1	0.368852	1	4.88	0	0	0	0	0	0	0	0	0	0	0	0.295167	1.8	1	0.16831	0	2	0.175146	120	0	0	0	0	0	2	0
217	Kovu	Dog	2	2	M	C1	C	A	0.894009	2	0	4.08	1	0.138231	0.24734	2	0	0.866359	1.84	1	0.101325	2	17.36	0	0	0	0	0	0	2	0	0	0	0	0.256936	0.68	1	0.218481	1	7	0.211257	120	0	0	0	0	0	7	1
218	Kovu	Dog	2	2	M	C2	C	H	0.813115	1	0	3.56	1	0.0813008	0.101626	2	0	0.806557	2.28	1	0.134344	2	12.2	0	0	0	0	0	0	1	0	0	0	0	0.0466032	0.76	1	0.0367493	0	0	0.0380702	120	0	0	0	0	0	0	0
219	Kovu	Dog	2	2	M	NC	NC	A	0.866667	0	0	3.24	1	0.0406109	0.131222	5	0	0.866667	1.36	1	0.137157	1	10.2	0	0	0	0	0	0	0	0	0	0	0	0.0672572	1.08	1	0.0393537	0	3	0.0455873	120	0	0	0	0	0	3	0
220	Kovu	Dog	3	2	M	C1	C	A	0.879917	0	0	8.318	1	0.0506024	0.0506627	0	0	0.859213	2.32	1	0.741201	1	19.32	0	0	0	0	0	0	0	0	0	0	0	0.0187605	0.32	1	0.00267169	0	0	0.0147404	120	0	0	0	0	0	0	0
221	Kovu	Dog	3	2	M	C2	C	H	0.844765	0	0	1.721	1	0.2238	0.2082	2	0	0.714286	11.078	1	0.100903	2	11.08	0	0	0	0	0	0	0	0	0	0	0	0.0342643	0.56	1	0.0166931	0	0	0.0282177	120	0	0	0	0	0	0	0
222	Kovu	Dog	3	2	M	NC	NC	H	0.632075	0	0	0	NA	0	0	2	0	0.622642	1.56	1	0.254717	1	4.24	0	0	0	0	0	0	0	0	0	0	0	0.0509138	0.6	1	0.0287125	0	0	0.035248	120	0	0	0	0	0	0	0
223	Kovu	Dog	4	2	M	C1	C	H	0.875	0	0	3	1	0.0298109	0.0554546	5	0	0.860202	1.521	1	0.154228	2	10.88	0	0	0	0	0	0	0	0	0	0	0	0.104311	1.16	1	0.0822474	0	1	0.0878496	120	0	0	0	0	0	1	0
224	Kovu	Dog	4	2	M	C2	C	A	0.789855	2	0	8.359	1	0	0.113043	3	0	0.833333	2.52	1	0.0506643	2	16.56	0	0	0	0	0	0	2	0	0	0	0	0.409134	0.32	1	0.678386	0	0	0.231843	120	0	0	0	0	0	0	0
225	Kovu	Dog	4	2	M	NC	NC	A	0.875576	1	0	3.519	1	0	0	3	0	0	1.32	1	0.0690092	1	8.68	0	0	0	0	0	0	1	0	0	0	0	0.0582589	0.84	1	0.0466567	0	0	0.0383979	120	0	0	0	0	0	0	0
226	Kovu	Dog	5	2	M	C1	C	H	0.830189	0	0	3.28	1	0	0.22381	2	0	0.792453	1.8	1	0.135755	1	10.6	0	0	0	0	0	0	0	0	0	0	0	0.0751039	1.12	1	0.0818073	0	1	0.0415468	120	0	0	0	0	0	1	0
227	Kovu	Dog	5	2	M	C2	C	A	0.641379	1	0	3.92	1	0	0.170732	3	0	0.848276	1.76	1	0.0861207	1	11.6	0	0	0	0	0	0	1	0	0	0	0	0.00414938	0.92	1	0.0153128	0	2	0.0670284	120	0	0	0	0	0	2	0
228	Kovu	Dog	5	2	M	NC	NC	H	0.559633	1	0	0	NA	0	0	2	0	0.559633	1.92	1	0.229587	1	4.36	0	0	0	0	0	0	1	0	0	0	0	0.0889984	0.64	1	0.0433415	0	1	0.0584565	120	0	0	0	0	0	1	0
229	Meeko	Wolf	1	1	M	C1	C	H	0	0	0	7.24	1	0	0.181495	3	1	0.707809	4.64	1	0.198992	1	15.88	0	0	0	0	0	0	0	0	0	0	0	0	5.52	1	0.0238403	0	1	0.0420726	120	0	0	0	0	0	1	0
230	Meeko	Wolf	1	1	M	C2	C	A	0	2	0	8.32	1	0.0213523	0.0907473	2	0	0.808633	5.319	1	0.207158	1	27.8	0	0	0	0	0	0	2	0	0	0	0	0	2.08	1	0.0245015	0	0	0.0333361	120	0	0	0	0	0	0	0
231	Meeko	Wolf	1	1	M	NC	NC	A	0	0	0	7.88	1	0	0.158669	3	0	0.725146	5.64	1	0.0584308	1	20.52	0	0	0	0	0	0	0	0	0	0	0	0	16.76	1	0.0712809	0	1	0.0358073	120	0	0	0	0	0	1	0
232	Meeko	Wolf	2	1	M	C1	C	H	0	0	0	6.32	1	0	0.280992	1	0	0.775641	4.2	1	0.179434	1	18.72	0	0	0	0	0	0	0	0	0	0	0	0	120	0	0	0	0	0.00222408	120	0	0	0	0	0	0	0
233	Meeko	Wolf	2	1	M	C2	C	A	0	0	0	6.48	1	0.0234724	0.20329	3	0	0.872821	4.96	1	0.0768974	1	39	0	0	0	0	0	0	0	0	0	0	0	0	6	1	0.0159748	0	4	0.0390452	120	0	0	0	0	0	4	0
234	Meeko	Wolf	2	1	M	NC	NC	H	0	0	0	0	NA	0	0	3	0	0.601732	3.68	1	0.333225	1	9.24	0	0	0	0	0	0	0	0	0	0	0	0	1.2	1	0.0600776	0	0	0.0495213	120	0	0	0	0	0	0	0
235	Meeko	Wolf	3	1	M	C1	C	A	0	0	0	12.96	1	0.212575	0.284431	2	0	0.51944	6.879	1	0.0637247	1	25.72	0	0	0	0	0	0	0	0	0	0	0	0	0	1	0.0219159	0	0	0	120	0	0	0	0	0	0	0
236	Meeko	Wolf	3	1	M	C2	C	H	0	1	0	27.84	0	0	0	4	0	0	27.84	0	0.0955777	1	28.04	0	0	0	0	0	0	0	0	0	0	1	0	120	0	0	0	0	0.016072	120	0	0	0	0	0	0	0
237	Meeko	Wolf	3	1	M	NC	NC	A	0	0	0	21.28	1	0.0796012	0.134969	3	0	0.215324	19.16	1	0.0224571	1	30.28	0	0	0	0	0	0	0	0	0	0	0	0	120	0	0	0	1	0.00777363	120	0	0	0	0	0	1	0
238	Meeko	Wolf	4	1	M	C1	C	A	0	0	0	8.439	1	0.105707	0.423913	3	0	0.761475	7.199	1	0.0782355	1	53.16	0	0	0	0	0	0	0	0	0	0	0	0	2.04	1	0.0486778	0	1	0.0431957	120	0	0	0	0	0	1	0
239	Meeko	Wolf	4	1	M	C2	C	H	0	0	0	7.639	1	0	0.424658	3	0	0.699234	6.279	1	0.128352	1	20.88	0	0	0	0	0	0	0	0	0	0	0	0	120	0	0	0	1	0	120	0	0	0	0	0	1	0
240	Meeko	Wolf	4	1	M	NC	NC	H	0	0	0	0	NA	0	0	1	0	0.35443	8.159	1	0	1	12.64	0	0	0	0	0	0	0	0	0	0	0	0	20.04	1	0.011478	0	1	0	120	0	0	0	0	0	1	0
241	Meeko	Wolf	5	1	M	C1	C	H	0	0	0	4.999	1	0	0.372093	1	0	0.790805	3.639	1	0.0918966	1	17.4	0	0	0	0	0	0	0	0	0	0	0	0	2.6	1	0.0790027	0	0	0.00373134	120	0	0	0	0	0	0	0
242	Meeko	Wolf	5	1	M	C2	C	A	0	0	0	8.759	1	0	0.446389	1	0	0.71518	7.279	1	0.0375587	1	25.56	0	0	0	0	0	0	0	0	0	0	0	0	75.24	1	0.019683	0	0	0	120	0	0	0	0	0	0	0
243	Meeko	Wolf	5	1	M	NC	NC	A	0	0	0	4.919	1	0	0.580745	1	0	0.777778	3.68	1	0	1	16.56	0	0	0	0	0	0	0	0	0	0	0	0	92.56	1	0.0443231	0	0	0.0843615	120	0	0	0	0	0	0	0
244	Moya	Dog	1	2	W	C1	C	A	0.258567	0	0	4.6	1	0.272727	0.147727	2	0	0.82243	1.96	1	0.05919	1	12.84	0	0	0	0	0	0	0	0	0	0	0	0	107.36	1	0.0137676	0	0	0	120	0	0	0	0	0	0	0
245	Moya	Dog	1	2	W	C2	C	H	0.25419	0	0	3.08	1	0.13099	0.204473	2	3	0.874302	1.6	1	0.120112	1	14.32	0	0	0	0	0	0	0	0	0	0	0	0.0713795	1.96	1	0.0946894	0	0	0.108433	120	0	0	0	0	0	0	0
246	Moya	Dog	1	2	W	NC	NC	H	0.386139	0	0	0	NA	0	0	3	0	0.638614	2.6	1	0	1	8.08	0	0	0	0	0	0	0	0	0	0	0	0.0169383	34.52	1	0.021077	3	0	0.0223714	120	0	0	2	0	1	0	0
247	Moya	Dog	2	2	W	C1	C	H	0.476489	1	0	2.84	1	0.140741	0.2	3	0	0.846395	1.88	1	0.137931	1	12.76	0	0	0	0	0	0	1	0	0	0	0	0.0560531	0.48	1	0.0308375	0	0	0.0318325	120	0	0	0	0	0	0	0
248	Moya	Dog	2	2	W	C2	C	A	0.171569	0	0	2.84	1	0.310056	0.0782123	3	0	0.877451	1.84	1	0.171569	1	16.32	0	0	0	0	0	0	0	0	0	0	0	0	1.6	1	0.0126383	0	0	0.00442618	120	0	0	0	0	0	0	0
249	Moya	Dog	2	2	W	NC	NC	A	0.286667	0	0	3.68	1	0.0464135	0.0464135	2	0	0.79	2.36	1	0.13	1	12	0	0	0	0	0	0	0	0	0	0	0	0.0444965	1.68	1	0.0197223	0	3	0.0180662	120	0	0	0	0	0	3	0
250	Moya	Dog	3	2	W	C1	C	H	0.505464	2	0	3.64	1	0.271565	0.191693	1	0	0.855191	1.92	1	0.0601093	1	14.64	0	0	0	0	0	0	2	0	0	0	0	0.0169154	0.64	1	0.0377944	0	0	0.0427861	120	0	0	0	0	0	0	0
251	Moya	Dog	3	2	W	C2	C	A	0.344059	0	0	2.36	1	0.387879	0.2	2	1	0.816832	1.2	1	0	1	16.16	0	0	0	0	0	0	0	0	0	0	0	0	86.12	1	0.00407123	0	0	7.84437E-06	120	0	0	0	0	0	0	0
252	Moya	Dog	3	2	W	NC	NC	H	0	0	0	0	NA	0	0	3	0	0.569061	2.92	1	0.254144	1	7.24	0	0	0	0	0	0	0	0	0	0	0	0.0388704	1	1	0.0295598	0	0	0.0405316	120	0	0	0	0	0	0	0
253	Moya	Dog	4	2	W	C1	C	A	0.479495	1	0	2.76	1	0.0816914	0.297305	1	1	0.84858	1.6	1	0.0346215	1	12.68	0	0	0	0	0	0	1	0	0	0	0	0.0152301	2.76	1	0.0148979	0	0	0.0375891	120	0	0	0	0	0	0	0
254	Moya	Dog	4	2	W	C2	C	H	0.888514	1	0	1.84	1	0	0.484	3	1	0.869565	1.319	1	0.118243	1	11.84	0	0	0	0	0	0	1	0	0	0	0	0.0539876	1.16	1	0.0163811	0	0	0.0478819	120	0	0	0	0	0	0	0
255	Moya	Dog	4	2	W	NC	NC	A	0.763158	0	0	3.32	1	0	0.182927	6	0	0.719298	2.16	1	0.0876096	1	9.12	0	0	0	0	0	0	0	0	0	0	0	0.0201889	68.36	1	0.018227	0	0	0.00781504	120	0	0	0	0	0	0	0
256	Moya	Dog	5	2	W	C1	C	A	0.818548	1	0	2.319	1	0.0368999	0.280386	4	1	0.762198	1.399	1	0	1	9.92	0	0	0	0	0	0	1	0	0	0	0	0	0	1	0	0	0	0	0	0	0	0	0	0	0	0
257	Moya	Dog	5	2	W	C1	C	H	0.69697	0	0	2.88	1	0	0.384181	5	1	0.670455	1.8	1	0.0530303	1	10.56	0	0	0	0	0	0	0	0	0	0	0	0.11761	1.8	1	0.0505245	0	1	0.141767	120	0	0	0	0	0	1	0
258	Moya	Dog	5	2	W	C2	C	H	0.874576	1	0	2.44	1	0	0.335968	1	0	0.857627	1.68	1	0.0813559	1	11.8	0	0	0	0	0	0	1	0	0	0	0	0	0	1	0	0	0	0	0	0	0	0	0	0	0	0
259	Moya	Dog	5	2	W	C2	C	H	0.793478	1	0	1.92	1	0	0.469388	2	0	0.887681	0.92	1	0.0797101	1	11.04	0	0	0	0	0	0	1	0	0	0	0	0.0364848	0.24	1	0.0149032	0	0	0.0726523	120	0	0	0	0	0	0	0
260	Moya	Dog	5	2	W	NC	NC	A	0.691667	1	0	0	NA	0	0	1	0	0.6	1.64	1	0.5	1	4.8	0	0	0	0	0	0	1	0	0	0	0	0	NA	1	0	0	0	0	0	0	0	0	0	0	0	0
261	Moya	Dog	5	2	W	NC	NC	A	0.330709	1	0	0	NA	0	0	1	0	0.00019685	5.078	1	0.362205	1	5.08	0	0	0	0	0	0	1	0	0	0	0	0.0521131	2.08	1	0.00539403	0	1	0.0136638	120	0	0	0	0	0	1	0
262	Panya	Dog	1	9	W	C1	C	H	1	1	0	2.88	1	0.207668	0.261981	2	1	0.876751	1.6	1	0.543417	1	14.28	0	0	0	0	0	0	1	0	0	0	0	0.101492	0.52	1	0.0434095	0	3	0.0612516	120	0	0	0	0	0	3	0
263	Panya	Dog	1	9	W	C2	C	A	1	3	1	5.24	1	0.283082	0.197655	1	0	0.910061	2.16	1	0.140244	1	26.24	0	0	0	0	1	0	3	0	0	0	0	0.0710824	0.32	1	0.0235703	1	0	0.118554	120	0	0	1	0	0	0	0
264	Panya	Dog	1	9	W	NC	NC	A	1	0	0	4.88	1	0.238866	0.0931174	2	0	0.834459	1.8	1	0.0912162	1	11.84	0	0	0	0	0	0	0	0	0	0	0	0.53167	0.64	1	0.12532	0	4	0.262168	120	0	0	0	0	0	4	0
265	Panya	Dog	2	9	W	C1	C	H	1	4	0	5.68	1	0.194444	0.176768	3	0	0.876106	1.88	1	0.369469	1	18.08	0	0	0	0	0	0	4	0	0	0	0	0.041029	1.72	1	0.0107375	0	1	0.0218089	120	0	0	0	0	0	1	0
267	Panya	Dog	2	9	W	C2	C	A	0.585056	1	0	4.56	1	0.398261	0.0973913	0	0	0.914149	1.84	1	0.0349762	1	25.16	0	0	0	0	0	0	1	0	0	0	0	0.0635877	3.52	1	0.0301037	0	0	0.0639224	120	0	0	0	0	0	0	0
269	Panya	Dog	2	9	W	NC	NC	H	0.481203	1	0	0	NA	0	0	3	0	0.646617	1.4	1	0.383459	1	5.32	0	0	0	0	0	0	1	0	0	0	0	0.224975	1.36	1	0.0595665	0	4	0.146276	120	0	0	0	0	0	4	0
271	Panya	Dog	3	9	W	C1	C	A	0.569378	0	0	4.04	1	0.147314	0.0866551	5	0	0.920255	1.84	1	0.169059	1	25.08	0	0	0	0	0	0	0	0	0	0	0	0.165847	1.68	1	0.113717	0	6	0.127491	120	0	0	0	0	0	6	0
272	Panya	Dog	3	9	W	C2	C	H	0.365922	1	0	4.319	1	0.101974	0.309211	1	2	0.849162	1.96	1	0.243017	1	14.32	0	0	0	0	0	0	1	0	0	0	0	0.064675	0.84	1	0.0833716	0	0	0.380171	120	0	0	0	0	0	0	0
273	Panya	Dog	3	9	W	NC	NC	A	0.408451	0	0	3.08	1	0.0791667	0.141667	1	0	0.84507	1.64	1	0.260563	1	11.36	0	0	0	0	0	0	0	0	0	0	0	0.0379275	3.56	1	0.0104893	0	1	0.0206485	120	0	0	0	0	0	1	0
274	Panya	Dog	4	9	W	C1	C	A	0.605263	0	0	4.24	1	0.178182	0.225455	2	0	0.804094	2.56	1	0.140351	1	13.68	0	0	0	0	0	0	0	0	0	0	0	0.116211	1.36	1	0.170557	0	2	0.0205078	120	0	0	0	0	0	2	0
275	Panya	Dog	4	9	W	C2	C	H	1	3	0	5.16	1	0.336283	0.238938	2	0	0.856061	2.12	1	0.113636	1	15.84	0	0	0	0	0	0	3	0	0	0	0	0.0618051	1.24	1	0.0284418	0	0	0.029431	120	0	0	0	0	0	0	0
276	Panya	Dog	4	9	W	NC	NC	H	0.81875	1	0	0	NA	0	0	1	0	0.73125	1.6	1	0.15	1	6.4	0	0	0	0	0	0	1	0	0	0	0	0.0434499	2.04	1	0.0202467	0	1	0.0163345	120	0	0	0	0	0	1	0
277	Panya	Dog	5	9	W	C1	C	H	0.796392	1	0	4.16	1	0.158209	0.280597	1	0	0.863402	1.84	1	0.152062	1	15.52	0	0	0	0	0	0	1	0	0	0	0	0.0250794	3.64	1	0.00570635	0	0	0.0219048	120	0	0	0	0	0	0	0
278	Panya	Dog	5	9	W	C2	C	A	0.62963	0	0	4.24	1	0.183333	0.2	2	0	0.854701	1.84	1	0.196581	1	14.04	0	0	0	0	0	0	0	0	0	0	0	0.141076	3.72	1	0.197498	0	0	0.0524934	120	0	0	0	0	0	0	0
279	Panya	Dog	5	9	W	NC	NC	A	0.952909	0	0	3.8	1	0.249211	0.104101	2	0	0.878116	1.64	1	0.110803	1	14.44	0	0	0	0	0	0	0	0	0	0	0	0.0195956	19.88	1	0.0276672	0	0	0.00342146	120	0	0	0	0	0	0	0
280	Sarabi	Dog	1	2	W	C1	C	A	0	0	0	2.36	1	0.0495868	0.247934	3	1	0.852113	1.52	1	0.0176056	1	11.36	0	0	0	0	0	0	0	0	0	0	0	0	13.12	1	0	1	1	0.00595791	120	0	0	0	0	0	0	0
281	Sarabi	Dog	1	2	W	C2	C	H	0	3	0	2.4	1	0.0553633	0.435986	3	2	0.870482	1.6	1	0.0331325	1	13.28	0	0	0	0	0	0	3	0	0	0	0	0	1.2	1	0.15604	0	0	0.069932	120	0	0	0	0	0	0	0
282	Sarabi	Dog	1	2	W	NC	NC	A	0	0	0	3.04	1	0	0.125	2	0	0.758621	2.08	1	0.0474138	1	9.28	0	0	0	0	0	0	0	0	0	0	0	0.0203145	17	1	0.0153834	0	0	0.0334207	120	0	0	0	0	0	0	0
283	Sarabi	Dog	2	2	W	C1	C	A	0	0	0	2.04	1	0.0504202	0.180672	0	0	0.859206	1.04	1	0.0649819	1	11.08	0	0	0	0	0	0	0	0	0	0	0	0	19.24	1	0.0043135	0	0	0.00631649	120	0	0	0	0	0	0	0
284	Sarabi	Dog	2	2	W	C2	C	H	0	2	0	1.84	1	0.229787	0.229787	1	2	0.762987	0.96	1	0.11039	1	12.32	0	0	0	0	0	0	2	0	0	0	0	0	2.64	1	0.10998	0	0	0.0598462	120	0	0	0	0	0	0	0
285	Sarabi	Dog	2	2	W	NC	NC	H	0	0	0	0	NA	0	0	0	0	0.779221	1.2	1	0	1	6.16	0	0	0	0	0	0	0	0	0	0	0	0	7.4	1	0.0143441	0	0	0	120	0	0	0	0	0	0	0
286	Sarabi	Dog	3	2	W	C1	C	H	0	1	0	2.6	1	0.245614	0.292398	2	0	0.589655	1.16	1	0.0413793	1	11.6	0	0	0	0	0	0	1	0	0	0	0	0	120	0	0	0	0	0.0471698	120	0	0	0	0	0	0	0
287	Sarabi	Dog	3	2	W	C2	C	A	0	0	0	2.96	1	0.342193	0.129568	0	0	0.901198	1.2	1	0.0359281	1	13.36	0	0	0	0	0	0	0	0	0	0	0	0	19.64	1	0.21707	0	0	0.0451739	120	0	0	0	0	0	0	0
288	Sarabi	Dog	3	2	W	NC	NC	A	0	0	0	1.96	1	0.121827	0.177665	2	0	0.800813	1.16	1	0.0203252	1	9.84	0	0	0	0	0	0	0	0	0	0	0	0	120	0	0	0	0	0	120	0	0	0	0	0	0	0
289	Sarabi	Dog	4	2	W	C1	C	H	0	3	0	2.36	1	0.291667	0.143939	2	0	0.827586	1.48	1	0.0626176	1	12.76	0	0	0	0	0	0	3	0	0	0	0	0	119.4	1	0	0	0	0.040871	120	0	0	0	0	0	0	0
291	Sarabi	Dog	4	2	W	C2	C	A	0	0	0	3.6	1	0.195364	0.221854	0	2	0.848315	2.08	1	0.0421348	1	14.24	0	0	0	0	0	0	0	0	0	0	0	0	76.8	1	0.0304354	0	0	0.0538901	120	0	0	0	0	0	0	0
293	Sarabi	Dog	4	2	W	NC	NC	H	0	1	0	0	NA	0	0	2	0	0.708661	1.4	1	0.314961	1	5.08	0	0	0	0	0	0	1	0	0	0	0	0.0371588	0.68	1	0.0295873	0	1	0.0338704	120	0	0	0	0	0	1	0
295	Sarabi	Dog	5	2	W	C1	C	A	0.059322	1	0	2.12	1	0	0.446328	0	3	0.75	1.16	1	0.0805085	1	9.44	0	0	0	0	0	0	1	0	0	0	0	0	6.88	1	0.0225934	0	1	0.0184995	120	0	0	0	0	0	1	0
296	Sarabi	Dog	5	2	W	C2	C	H	0.347985	1	0	1.84	1	0	0.572581	0	3	0.908425	0.999	1	0.106227	1	10.92	0	0	0	0	0	0	1	0	0	0	0	0.0653882	0.72	1	0.170992	0	0	0.0955674	120	0	0	0	0	0	0	0
297	Sarabi	Dog	5	2	W	NC	NC	A	0.498403	2	0	2.08	1	0	0.238636	2	0	0.84345	0.68	1	0	1	12.52	0	0	0	0	0	0	2	0	0	0	0	0	54.08	1	0.075133	0	0	0.0182907	120	0	0	0	0	0	0	0
298	Taima	Wolf	1	8	W	C1	C	A	0.54485	0	0	3.48	1	0	0.360406	0	1	0.654485	2.48	1	0	1	12.04	0	0	0	0	0	0	0	0	0	0	0	0	120	0	0	0	0	0	120	0	0	0	0	0	0	0
299	Taima	Wolf	1	8	W	C2	C	H	0.0764192	0	0	4.36	1	0	0.595062	1	11	0.884279	2.12	1	0.0371179	1	18.32	0	0	0	0	0	0	0	0	0	0	0	0	3.04	1	0.0168931	0	1	0.046792	120	0	0	0	0	0	1	0
300	Taima	Wolf	1	8	W	NC	NC	A	0	0	0	5.12	1	0.328643	0.128571	1	0	0.895141	1.64	1	0.0920077	1	15.64	0	0	0	0	0	0	0	0	0	0	0	0.0310762	9.92	1	0.0434903	0	1	0.0520118	120	0	0	0	0	0	1	0
301	Taima	Wolf	2	8	W	C1	C	H	0	0	0	5.28	1	0.0723982	0.144796	0	0	0.764706	2.72	1	0.0656574	1	11.56	0	0	0	0	0	0	0	0	0	0	0	0	2.44	1	0.0279295	0	1	0.0285805	120	0	0	0	0	0	1	0
302	Taima	Wolf	2	8	W	C2	C	A	0	0	0	10.96	1	0	0.142145	1	2	0.838912	3.08	1	0.17364	1	19.12	0	0	0	0	0	0	0	0	0	0	0	0	0.64	1	0.0135235	0	0	0.0161186	120	0	0	0	0	0	0	0
303	Taima	Wolf	2	8	W	NC	NC	A	0	1	0	3.76	1	0	0.0769231	0	0	0.613208	2.48	1	0.106918	1	12.72	0	0	0	0	0	0	1	0	0	0	0	0	27.6	1	0.0319733	0	2	0.0428619	120	0	0	0	0	0	2	0
304	Taima	Wolf	3	8	W	C1	C	A	0	0	0	3.28	1	0.10984	0.31906	1	1	0.836795	2.2	1	0	1	13.48	0	0	0	0	0	0	0	0	0	0	0	0	1.52	1	0.0300579	0	0	0.0522314	120	0	0	0	0	0	0	0
305	Taima	Wolf	3	8	W	C2	C	H	0	0	2	2.719	1	0	0.000117925	0	0	0.80916	2	1	0.0763359	1	10.48	0	1	0	1	0	1	0	0	0	0	0	0	1.88	1	0.0199902	0	2	0.0452607	120	0	0	0	0	0	2	0
306	Taima	Wolf	3	8	W	NC	NC	H	0	0	0	0	NA	0	0	1	0	0.545455	2.16	1	0.0907197	1	5.28	0	0	0	0	0	0	0	0	0	0	0	0	15.48	1	0	0	1	0.0444724	120	0	0	0	0	0	1	0
307	Taima	Wolf	4	8	W	C1	C	H	0	1	1	3.44	1	0	0.1	0	0	0.763636	2.32	1	0.0362727	2	11	0	0	0	1	0	0	1	0	0	0	0	0	0.96	1	0	1	2	0.0295699	120	0	0	0	0	1	2	0
308	Taima	Wolf	4	8	W	C2	C	A	0	0	0	3.32	1	0.0878205	0.3663	2	0	0.8125	2.28	1	0	1	13.44	0	0	0	0	0	0	0	0	0	0	0	0	1.32	1	0	0	1	0.00891511	120	0	0	0	0	0	1	0
309	Taima	Wolf	4	8	W	NC	NC	H	0	0	0	0	NA	0	0	2	0	0.45045	2.44	1	0.0990991	1	4.44	0	0	0	0	0	0	0	0	0	0	0	0	3.52	1	0.0165069	0	0	0.0247769	120	0	0	0	0	0	0	0
310	Taima	Wolf	5	8	W	C1	C	A	0.4	1	0	2.52	1	0	0.572237	0	0	0.588981	1.999	1	0.0666667	1	10.8	0	0	0	0	0	0	1	0	0	0	0	0	74.56	1	0.0376076	0	1	0.0172139	120	0	0	0	0	0	1	0
311	Taima	Wolf	5	8	W	C2	C	H	0.307238	1	0	3.4	1	0.0477671	0.802193	0	0	0.926145	2	1	0.0103028	1	27.08	0	0	0	0	0	0	1	0	0	0	0	0.00346239	1.12	1	0	1	14	0.00346239	120	0	0	0	0	0	14	1
312	Taima	Wolf	5	8	W	NC	NC	A	0.248927	0	0	4	1	0.0767752	0.0879	0	0	0.781223	2.039	1	0.047103	1	9.32	0	0	0	0	0	0	0	0	0	0	0	0	7.76	1	7.83945E-06	0	0	0.0172468	120	0	0	0	0	0	0	0
313	Taio	Dog	1	2	M	C1	C	H	0.797508	0	0	2.96	1	0.0144928	0.119565	5	0	0.859813	1.52	1	0.0934579	1	12.84	0	0	0	0	0	0	0	0	0	0	0	0.0984115	1.76	1	0.0193626	0	0	0.0433843	120	0	0	0	0	0	0	0
314	Taio	Dog	1	2	M	C2	C	A	0.552147	0	0	4.04	1	0.193548	0.0752688	4	1	0.855828	1.68	1	0.122699	1	13.04	0	0	0	0	0	0	0	0	0	0	0	0.118567	11.32	1	0.154047	0	0	0.0381107	120	0	0	0	0	0	0	0
315	Taio	Dog	1	2	M	NC	NC	A	0.599222	0	0	2.68	1	0.163551	0.0700935	0	0	0.832685	1.56	1	0.101167	1	10.28	0	0	0	0	0	0	0	0	0	0	0	0.01206	1.4	1	0	0	1	0.0143416	120	0	0	0	0	0	1	0
316	Taio	Dog	2	2	M	C1	C	H	0.79932	0	0	2.64	1	0.0509804	0.27451	1	0	0.867347	1.24	1	0.139456	1	11.76	0	0	0	0	0	0	0	0	0	0	0	0.0190601	2.04	1	0.011165	0	1	0.0276043	120	0	0	0	0	0	1	0
317	Taio	Dog	2	2	M	C2	C	A	0.592689	0	0	2.44	1	0.100865	0.112392	1	0	0.906005	1.24	1	0.0861619	1	15.32	0	0	0	0	0	0	0	0	0	0	0	0.0231106	49.04	1	0.00530137	0	0	0.0930668	120	0	0	0	0	0	0	0
318	Taio	Dog	2	2	M	NC	NC	H	0.231343	0	0	0	NA	0	0	0	0	0.746269	1.2	1	0.283582	1	5.36	0	0	0	0	0	0	0	0	0	0	0	0.061165	2.4	1	0.0847816	0	1	0.0252265	120	0	0	0	0	0	1	0
319	Taio	Dog	3	2	M	C1	C	A	0.564202	0	0	1.88	1	0	0.158192	2	0	0.688716	0.92	1	0	1	10.28	0	0	0	0	0	0	0	0	0	0	0	0.0171617	11.12	1	0.0306931	0	0	0.00429043	120	0	0	0	0	0	0	0
321	Taio	Dog	3	2	M	C2	C	H	0.84153	2	0	2.84	1	0.21519	0.151899	2	0	0.863388	1.88	1	0.0355191	1	14.64	0	0	0	0	0	0	2	0	0	0	0	0.032386	5.6	1	0.0323777	0	0	0.0356907	120	0	0	0	0	0	0	0
323	Taio	Dog	3	2	M	NC	NC	A	0.83045	0	0	3.28	1	0.0386266	0.0944206	0	0	0.806228	2.12	1	0.0553633	1	11.56	0	0	0	0	0	0	0	0	0	0	0	0.0160643	2.84	1	0	0	1	0.0123829	120	0	0	0	0	0	1	0
325	Taio	Dog	4	2	M	C1	C	A	0.878543	0	0	2.92	1	0	0.490291	0	0	0.834008	1.2	1	0.0445344	1	9.88	0	0	0	0	0	0	0	0	0	0	0	0	47.84	1	0	0	0	0	120	0	0	0	0	0	0	0
326	Taio	Dog	4	2	M	C2	C	H	0.0879121	1	0	2.24	1	0	0.442149	1	2	0.886447	1.24	1	0.0914835	1	10.92	0	0	0	0	0	0	1	0	0	0	0	0.065405	1.16	1	0.0945966	0	0	0.0899734	120	0	0	0	0	0	0	0
327	Taio	Dog	4	2	M	NC	NC	H	0.650794	0	0	0	NA	0	0	0	0	0.650794	1.76	1	0.25377	1	5.04	0	0	0	0	0	0	0	0	0	0	0	0.0828025	5.2	1	0.014172	0	0	0.00521135	120	0	0	0	0	0	0	0
328	Taio	Dog	5	2	M	C1	C	H	0.871429	0	0	2.2	1	0	0.521912	0	0	0.896429	1.16	1	0.221429	1	11.2	0	0	0	0	0	0	0	0	0	0	0	0.165648	0.36	1	0.139241	0	0	0.053715	120	0	0	0	0	0	0	0
329	Taio	Dog	5	2	M	C2	C	A	0.689531	0	0	2.48	1	0.17131	0.319048	2	0	0.758123	1.44	1	0	1	11.08	0	0	0	0	0	0	0	0	0	0	0	0.238421	1.76	1	0.401802	0	0	0.0887149	120	0	0	0	0	0	0	0
330	Taio	Dog	5	2	M	NC	NC	A	0.815217	1	0	2.48	1	0	0.155556	0	0	0.733696	1.36	1	0.0434783	1	7.36	0	0	0	0	0	0	1	0	0	0	0	0.095158	2.88	1	0.0211668	0	1	0.0427034	120	0	0	0	0	0	1	0
331	Tala	Wolf	1	12	W	C1	C	A	0	0	1	3.16	1	0.100629	0.283019	1	5	0.910305	1.52	1	0.104962	1	20.96	0	0	0	0	1	0	0	0	0	0	0	0	1.12	1	0.120504	0	3	0.0978613	120	0	0	0	0	0	3	0
332	Tala	Wolf	1	12	W	C2	C	H	0	0	0	3	1	0.111111	0.291291	1	4	0.871728	1.6	1	0.125654	1	15.28	0	0	0	0	0	0	0	0	0	0	0	0	2.2	1	0.14541	0	0	0.124952	120	0	0	0	0	0	0	0
333	Tala	Wolf	1	12	W	NC	NC	A	0	0	0	4.04	1	0	0.131579	0	0	0.694064	2.4	1	0.191781	1	8.76	0	0	0	0	0	0	0	0	0	0	0	0	NA	1	0	0	0	0	0	0	0	0	0	0	0	0
334	Tala	Wolf	2	12	W	C1	C	A	0	0	0	7.2	1	0.161692	0.325871	1	6	0.725632	5.84	1	0.0144404	1	22.16	0	0	0	0	0	0	0	0	0	0	0	0	120	0	0	0	1	0.0504476	120	0	0	0	0	0	1	0
336	Tala	Wolf	2	12	W	C2	C	H	0	0	0	5.12	1	0.0967742	0.258065	0	2	0.750605	3.76	1	0.101695	1	16.52	0	0	0	0	0	0	0	0	0	0	0	0	2.72	1	0.0679594	0	0	0.0956098	120	0	0	0	0	0	0	0
338	Tala	Wolf	2	12	W	NC	NC	H	0	0	0	0	NA	0	0	1	0	0.541935	2.56	1	0.232258	1	6.2	0	0	0	0	0	0	0	0	0	0	0	0	1.28	1	0.0461828	0	1	0.0573313	120	0	0	0	0	0	1	0
340	Tala	Wolf	3	12	W	C1	C	H	0	1	0	6.12	1	0	0.527187	1	7	0.770492	4.6	1	0.0400729	1	21.96	0	0	0	0	0	0	1	0	0	0	0	0	8.92	1	0.21013	0	1	0.0577478	120	0	0	0	0	0	1	0
341	Tala	Wolf	3	12	W	C2	C	A	0	0	0	5	1	0.3099	0.315638	0	9	0.866915	3.8	1	0	1	32.16	0	0	0	0	0	0	0	0	0	0	0	0	42.24	1	0.0240782	0	0	0.0865299	120	0	0	0	0	0	0	0
342	Tala	Wolf	3	12	W	NC	NC	A	0	0	0	6.72	1	0	0.0819672	0	0	0.575472	5.08	1	0.0188679	1	12.72	0	0	0	0	0	0	0	0	0	0	0	0	21.48	1	0.0116055	0	1	0.0649718	120	0	0	0	0	0	1	0
343	Tala	Wolf	4	12	W	C1	C	H	0	0	0	5	1	0.291878	0.279188	0	2	0.799189	3.56	1	0.0588235	1	19.72	0	0	0	0	0	0	0	0	0	0	0	0	1.32	1	0.0188987	0	0	0.0681004	120	0	0	0	0	0	0	0
344	Tala	Wolf	4	12	W	C2	C	A	0	0	0	4.8	1	0.274827	0.182448	0	1	0.820076	3.12	1	0	1	21.12	0	0	0	0	0	0	0	0	0	0	0	0	120	1	0	0	0	0.00365692	120	0	0	0	0	0	0	0
345	Tala	Wolf	4	12	W	NC	NC	H	0	0	0	0	NA	0	0	1	0	0.523256	2.68	1	0	1	6.88	0	0	0	0	0	0	0	0	0	0	0	0	3.76	1	0.193125	0	2	0.0105645	120	0	0	0	0	0	2	0
346	Tala	Wolf	5	12	W	C1	C	A	0	0	0	2.8	1	0.0375427	0.317406	1	2	0.816156	1.8	1	0.0584958	1	14.36	0	0	0	0	0	0	0	0	0	0	0	0	120	0	0	0	0	0.0495458	120	0	0	0	0	0	0	0
348	Tala	Wolf	5	12	W	C2	C	H	0	0	0	3	1	0.229965	0.243902	0	1	0.9184	1.72	1	0.0208	1	25	0	0	0	0	0	0	0	0	0	0	0	0	6.32	1	0	0	0	0.0774601	120	0	0	0	0	0	0	0
350	Tala	Wolf	5	12	W	NC	NC	A	0	0	0	6.12	1	0.0364583	0.0677083	0	0	0.615385	4.16	1	0.176282	1	12.48	0	0	0	0	0	0	0	0	0	0	0	0	56.96	1	0	0	2	0	120	0	0	0	0	0	2	0
352	Tekoa	Wolf	1	8	M	C1	C	A	0	0	0	2.68	1	0	0.126888	2	0	0.701271	1.48	1	0	1	18.88	0	0	0	0	0	0	0	0	0	0	0	0	120	0	0	0	0	0	120	0	0	0	0	0	0	0
353	Tekoa	Wolf	1	8	M	C2	C	H	0.0518519	0	0	2.04	1	0	0.328829	0	0	0.822222	1.48	1	0.148148	1	10.8	0	0	0	0	0	0	0	0	0	0	0	0	4.72	1	0.00523597	0	0	0.0126465	120	0	0	0	0	0	0	0
354	Tekoa	Wolf	1	8	M	NC	NC	H	0	0	0	0	NA	0	0	0	0	0.577577	3.878	1	0.412371	1	3.88	0	0	0	0	0	0	0	0	0	0	0	0.0406691	0.24	1	0.0239341	0	0	0.0370531	120	0	0	0	0	0	0	0
355	Tekoa	Wolf	2	8	M	C1	C	A	0.146953	0	0	2.36	1	0	0.261224	2	0	0.878136	1.36	1	0.0358423	1	11.16	0	0	0	0	0	0	0	0	0	0	0	0	15.28	1	0.0305473	0	0	0.0473373	120	0	0	0	0	0	0	0
356	Tekoa	Wolf	2	8	M	C2	C	H	0.467181	0	0	2.6	1	0.271463	0.212533	0	0	0.853378	1.558	1	0.03861	1	10.36	0	0	0	0	0	0	0	0	0	0	0	0.0159795	0.8	1	0.0111777	0	1	0.0303531	120	0	0	0	0	0	1	0
357	Tekoa	Wolf	2	8	M	NC	NC	H	0	0	0	0	NA	0	0	1	0	0.641239	4.678	1	0.282051	1	4.68	0	0	0	0	0	0	0	0	0	0	0	0.0129219	0.4	1	0.0192379	0	0	0.0382318	120	0	0	0	0	0	0	0
358	Tekoa	Wolf	3	8	M	C1	C	H	0.588832	0	0	1.76	1	0	0.761111	0	7	0.913706	1.36	1	0.0431472	1	15.76	0	0	0	0	0	0	0	0	0	0	0	0	3.4	1	0.016861	0	0	0.0285287	120	0	0	0	0	0	0	0
359	Tekoa	Wolf	3	8	M	C2	C	A	0	0	0	1.84	1	0	0.432927	2	2	0.614232	1.44	1	0.0374532	1	10.68	0	0	0	0	0	0	0	0	0	0	0	0	8.64	1	0.00679422	0	0	0.0744728	120	0	0	0	0	0	0	0
360	Tekoa	Wolf	3	8	M	NC	NC	H	0	0	0	0	NA	0	0	0	0	0.659341	1.24	1	0.208516	1	3.64	0	0	0	0	0	0	0	0	0	0	0	0	0.24	1	0	0	1	0.0713814	120	0	0	0	0	0	1	0
361	Tekoa	Wolf	4	8	M	C1	C	A	0.753191	0	0	1.56	1	0.103325	0.541749	1	3	0.86383	1.28	1	0.0851064	1	9.4	0	0	0	0	0	0	0	0	0	0	0	0	107.76	1	0	1	1	0	120	0	0	0	0	0	0	0
362	Tekoa	Wolf	4	8	M	C2	C	H	0.192308	1	0	1.64	1	0.0646696	0.667847	0	3	0.791747	1.079	1	0	1	12.48	0	0	0	0	0	0	1	0	0	0	0	0	120	0	0	0	1	0.00638366	120	0	0	0	0	0	1	0
363	Tekoa	Wolf	4	8	M	NC	NC	A	0	0	0	3.16	1	0.157641	0.0701601	1	0	0.558946	1.119	1	0	1	8.16	0	0	0	0	0	0	0	0	0	0	0	0	94.08	1	0	0	0	0.0115702	120	0	0	0	0	0	0	0
364	Tekoa	Wolf	5	8	M	C1	C	H	0.564394	0	0	1.52	1	0	0.701839	0	3	0.787973	1.519	1	0.0568182	1	10.56	0	0	0	0	0	0	0	0	0	0	0	0	2.8	1	0.00864522	0	0	0.0154655	120	0	0	0	0	0	0	0
365	Tekoa	Wolf	5	8	M	C2	C	A	0.605263	0	0	1.72	1	0	0.627737	1	1	0.600877	1.36	1	0	1	9.12	0	0	0	0	0	0	0	0	0	0	0	0	17.84	1	0.00246498	0	0	0.0623455	120	0	0	0	0	0	0	0
366	Tekoa	Wolf	5	8	M	NC	NC	A	0.441748	0	0	1.68	1	0	0.205882	0	0	0.495146	1.2	1	0	1	8.24	0	0	0	0	0	0	0	0	0	0	0	0	120	0	0	0	2	0.00710136	120	0	0	0	0	0	2	0
367	Una	Wolf	1	12	W	C1	C	H	0	1	0	3.72	1	0	0.35124	1	2	0.770701	2.88	1	0.0923567	1	12.56	0	0	0	0	0	0	1	0	0	0	0	0	2.12	1	0.0456082	1	0	0.0213361	120	0	1	0	0	0	0	0
368	Una	Wolf	1	12	W	C2	C	A	0	0	0	4.68	1	0.465409	0.106918	0	2	0.752366	3.2	1	0	1	25.36	0	0	0	0	0	0	0	0	0	0	0	0	82.4	1	0.00535658	0	1	0.0564847	120	0	0	0	0	0	1	0
369	Una	Wolf	1	12	W	NC	NC	H	0	0	0	0	NA	0	0	0	0	0.394958	2.88	1	0	1	4.76	0	0	0	0	0	0	0	0	0	0	0	0	1.32	1	0.0159713	1	1	0.041721	120	0	1	0	0	0	1	0
370	Una	Wolf	2	12	W	C1	C	A	0.0435897	0	0	3.119	1	0	0.264095	1	0	0.864103	2.121	1	0	1	15.6	0	0	0	0	0	0	0	0	0	0	0	0	57.08	1	0.0336108	2	1	0.0225182	120	0	2	0	0	0	1	0
371	Una	Wolf	2	12	W	C2	C	H	0	1	0	5.958	1	0	0.252323	0	1	0.697531	3.92	1	0.0462963	1	12.96	0	0	0	0	0	0	1	0	0	0	0	0.0150786	0.52	1	0.0282082	2	0	0.0862849	120	0	2	0	0	0	0	0
372	Una	Wolf	2	12	W	NC	NC	A	0	0	0	2.84	1	0.294872	0.173077	0	0	0.774194	2.08	1	0	1	16.12	0	0	0	0	0	0	0	0	0	0	0	0	38.84	1	0.0187954	0	0	0.00627063	120	0	0	0	0	0	0	0
373	Una	Wolf	3	12	W	C1	C	A	0	0	0	2.48	1	0.171215	0.374502	2	3	0.767584	1.8	1	0	1	13.08	0	0	0	0	0	0	0	0	0	0	0	0	62.64	1	0	0	0	0.038185	120	0	0	0	0	0	0	0
374	Una	Wolf	3	12	W	C2	C	H	0	0	0	2.32	1	0	0.59176	0	6	0.853035	1.44	1	0.817732	1	12.52	0	0	0	0	0	0	0	0	0	0	0	0	1.16	1	0	2	0	0.03424	120	0	2	0	0	0	0	0
375	Una	Wolf	3	12	W	NC	NC	H	0	0	0	0	NA	0	0	2	0	0.625	1.92	1	0	1	5.12	0	0	0	0	0	0	0	0	0	0	0	0	120	0	0	0	0	0.00782014	120	0	0	0	0	0	0	0
376	Una	Wolf	4	12	W	C1	C	H	0	0	1	4	1	0	0.13444	2	1	0.743828	3.279	1	0.0311719	1	12.8	0	0	0	0	1	0	0	0	0	0	0	0	97.6	1	0.0146225	1	0	0.0614667	120	0	1	0	0	0	0	0
377	Una	Wolf	4	12	W	C2	C	A	0	0	0	22.2	0	0	0	0	0	0	22.2	1	0.0828829	2	22.2	0	0	0	0	0	0	0	0	0	0	0	0	120	0	0	1	0	0	120	0	1	0	0	0	0	0
378	Una	Wolf	4	12	W	NC	NC	A	0	0	0	3.918	1	0	0.210714	2	0	0.549587	2.48	1	0.123967	1	9.68	0	0	0	0	0	0	0	0	0	0	0	0	120	0	0	3	0	0.00233903	120	0	3	0	0	0	0	0
379	Una	Wolf	5	12	W	C1	C	H	0	1	0	3.44	1	0	0.347458	0	2	0.766234	2.88	1	0.0616883	1	12.32	0	0	0	0	0	0	1	0	0	0	0	0	0.24	1	0.00661594	0	0	0.914654	120	0	0	0	0	0	0	0
380	Una	Wolf	5	12	W	C2	C	A	0	0	0	3.479	1	0	0.244514	0	0	0.766827	2.599	1	0.0528245	1	16.64	0	0	0	0	0	0	0	0	0	0	0	0	64.44	1	0.00778662	0	1	0	120	0	0	0	0	0	1	0
381	Una	Wolf	5	12	W	NC	NC	H	0	0	0	0	NA	0	0	2	0	0.136752	2.799	1	0	1	4.68	0	0	0	0	0	0	0	0	0	0	0	0	120	0	0	0	0	0	120	0	0	0	0	0	0	0
382	Wamblee	Wolf	1	12	M	C1	C	H	0	1	1	17.08	1	0	0.0958466	1	0	0.822602	5.72	1	0.307457	1	30.44	0	1	0	0	0	1	1	0	0	0	0	0	30.88	1	0	2	0	0.109672	120	0	2	0	0	0	0	0
384	Wamblee	Wolf	1	12	M	C2	C	A	0	0	2	10.359	1	0	0.135198	0	0	1.88158	6.4	1	0.149123	1	9.12	0	0	0	1	0	1	0	0	0	0	0	0	32.72	1	0	1	0	0.0624092	120	0	1	0	0	0	0	0
386	Wamblee	Wolf	1	12	M	NC	NC	A	0	1	2	10.88	1	0	0.023166	1	0	0.743185	7.12	1	0	1	27.88	0	2	0	0	0	2	1	0	0	0	0	0	15.12	1	0.0201191	0	1	0.0341999	120	0	0	0	0	0	1	0
388	Wamblee	Wolf	2	12	M	C1	C	H	0	0	0	10.64	1	0.0398551	0.141304	0	1	0.558704	8.4	1	0.0931174	1	19.76	0	0	0	0	0	0	0	0	0	0	0	0	13.28	1	0	0	0	0.0954167	120	0	0	0	0	0	0	0
389	Wamblee	Wolf	2	12	M	C2	C	A	0	0	0	12.72	1	0.243655	0.13198	2	2	0.758422	9.36	1	0.00577478	1	41.56	0	0	0	0	0	0	0	0	0	0	0	0	3	1	0.0131191	0	0	0.0462365	120	0	0	0	0	0	0	0
390	Wamblee	Wolf	2	12	M	NC	NC	H	0	0	0	0	NA	0	0	2	0	0.529032	2.48	1	0.109677	1	6.2	0	0	0	0	0	0	0	0	0	0	0	0	120	0	0	0	1	0.0103157	120	0	0	0	0	0	1	0
391	Wamblee	Wolf	3	12	M	C1	C	A	0	0	1	5.88	1	0	0.168103	0	0	0.657224	4.6	1	0.0113314	1	14.12	0	0	0	0	0	1	0	0	0	0	0	0	87.28	1	0.00987094	0	1	0.0347275	120	0	0	0	0	0	1	0
393	Wamblee	Wolf	3	12	M	C2	C	H	0	0	1	7.4	1	0	0.13961	1	0	0.685969	5.28	1	0.169265	1	17.96	0	1	0	0	0	1	0	0	0	0	0	0	11.48	1	0.0311373	0	0	0.244813	120	0	0	0	0	0	0	0
395	Wamblee	Wolf	3	12	M	NC	NC	A	0	0	1	4.12	1	0	0.0421456	0	0	0.823344	1.92	1	0.00315457	1	12.68	0	0	0	0	0	1	0	0	0	0	0	0	54.68	1	0	0	5	0.115463	120	0	0	0	0	0	5	0
397	Wamblee	Wolf	4	12	M	C1	C	A	0	0	6	7.92	1	0.0303951	0.0379939	0	0	0.797576	5.68	1	0.00606061	1	33	0	0	0	4	0	2	0	0	0	0	0	0	27.68	1	0	0	2	0.0278227	120	0	0	0	0	0	2	0
398	Wamblee	Wolf	4	12	M	C2	C	H	0	0	2	7.28	1	0.233463	0.136187	1	1	0.623786	5.48	1	0.092233	1	16.48	0	0	0	1	0	1	0	0	0	0	0	0	120	0	0	0	0	0.185118	120	0	0	0	0	0	0	0
399	Wamblee	Wolf	4	12	M	NC	NC	H	0	0	0	0	NA	0	0	1	0	0	6.32	1	0.202429	1	9.88	0	0	0	0	0	0	0	0	0	0	0	0	45.2	1	0	1	0	0.117773	120	0	0	0	0	1	0	0
400	Wamblee	Wolf	5	12	M	C1	C	H	0	0	0	4.92	1	0	0.162791	0	1	0.747826	2.8	1	0.269565	1	13.8	0	0	0	0	0	0	0	0	0	0	0	0	0	NA	0	0	0	0	0	0	0	0	0	0	0	0
402	Wamblee	Wolf	5	12	M	C2	C	A	0	0	1	4.52	1	0.0874525	0.18251	0	4	0.734637	2.48	1	0.0251397	1	14.32	0	0	0	0	0	1	0	0	0	0	0	0	0	1	0	0	0	0	0	0	0	0	0	0	0	0
404	Wamblee	Wolf	5	12	M	NC	NC	A	0	0	2	5.08	1	0.118056	0.0625	1	0	0.537313	3.2	1	0.0447761	1	10.72	0	0	0	1	0	1	0	0	0	0	0	#VALUE!	NA	0	0	0	0	0	0	0	0	0	0	0	0	0
406	Youma	Dog	1	2	W	C1	C	A	0.382736	0	0	2.44	1	0.2358	0.0258176	1	0	0.946254	1.04	1	0.0276873	1	24.56	0	0	0	0	0	0	0	0	0	0	0	0	2.6	1	0	1	0	0.0388309	120	0	0	0	0	0	0	1
407	Youma	Dog	1	2	W	C2	C	H	0.417508	1	0	4.24	1	0.413793	0.045977	0	0	0.878788	1.2	1	0.158249	1	11.88	0	0	0	0	0	0	1	0	0	0	0	0.0169604	2.56	1	0	0	0	0.0415697	120	0	0	0	0	0	0	0
408	Youma	Dog	1	2	W	NC	NC	A	0	0	0	2.12	1	0.327684	0.0451977	3	0	0.722449	1	1	0	1	9.8	0	0	0	0	0	0	0	0	0	0	0	0.0261845	11.52	1	0	3	0	0.084788	120	0	0	0	0	0	0	3
410	Youma	Dog	2	2	W	C1	C	A	0.505102	0	0	2.6	1	0.32	0.0971429	2	0	0.892857	1.32	1	0.0714286	1	15.68	0	0	0	0	0	0	0	0	0	0	0	0.0505618	2.32	1	0.0135327	0	2	0.0396563	120	0	0	0	0	0	2	0
412	Youma	Dog	2	2	W	C2	C	H	0.498471	4	0	3.04	1	0.138889	0.0902778	0	0	0.880734	1.28	1	0.168196	1	13.08	0	0	0	0	0	0	4	0	0	0	0	0.0208402	1	1	0.014216	0	0	0.0284486	120	0	0	0	0	0	0	0
414	Youma	Dog	2	2	W	NC	NC	H	0.257426	0	0	0	1	0	0	1	0	0.623762	1.28	1	0.306931	1	4.04	0	0	0	0	0	0	0	0	0	0	0	0.127709	59.88	1	0.208728	0	0	0.116372	120	0	0	0	0	0	0	0
415	Youma	Dog	3	2	W	C1	C	H	0.655172	0	0	3.88	1	0.156951	0.152466	0	0	0.854406	1.24	1	0.256609	2	10.44	0	0	0	0	0	0	0	0	0	0	0	0.0201299	0.8	1	0	0	1	0.0305195	120	0	0	0	0	0	1	0
416	Youma	Dog	3	2	W	C2	C	A	0.264789	0	0	2.68	1	0.342788	0.224199	1	0	0.878873	1.4	1	0.073169	1	14.2	0	0	0	0	0	0	0	0	0	0	0	0.0140523	1.56	1	0	0	0	0.0107843	120	0	0	0	0	0	0	0
417	Youma	Dog	3	2	W	NC	NC	A	0.406393	0	0	2.56	1	0.0964489	0.181676	1	0	0.803653	1.2	1	0	1	8.76	0	0	0	0	0	0	0	0	0	0	0	0.0846386	15.76	1	0.0385467	0	0	0.0542169	120	0	0	0	0	0	0	0
418	Youma	Dog	4	2	W	C1	C	H	0.448	2	0	2.64	1	0	0.345029	2	0	0.684	1.44	1	0.0839	2	10	0	0	0	0	0	0	2	0	0	0	0	0	120	0	0	0	0	0.00694927	120	0	0	0	0	0	0	0
419	Youma	Dog	4	2	W	C2	C	A	0.858852	2	0	4.68	1	0.1855	0.217143	0	0	0.837321	2.36	1	0.0860646	1	16.72	0	0	0	0	0	0	2	0	0	0	0	0	29.72	1	0	0	0	0	120	0	0	0	0	0	0	0
420	Youma	Dog	4	2	W	NC	NC	H	0.446281	0	0	0	NA	0	0	0	0	0.727273	1.32	1	0	1	4.84	0	0	0	0	0	0	0	0	0	0	0	0	120	0	0	0	1	0.0140631	120	0	0	0	0	0	1	0
421	Youma	Dog	5	2	W	C1	C	A	0.196552	1	0	3.48	1	0	0	2	0	0	1.12	1	0.12069	1	11.6	0	0	0	0	0	0	1	0	0	0	0	0.0233312	0.44	1	0.0583117	0	4	0.0848995	120	0	0	0	0	0	4	0
422	Youma	Dog	5	2	W	C2	C	H	0.493056	1	0	2.88	1	0.000104603	0.343096	0	0	0.829861	1.64	1	0.131944	1	11.52	0	0	0	0	0	0	1	0	0	0	0	0.0689789	0.52	1	0.398011	0	0	0.048161	120	0	0	0	0	0	0	0
423	Youma	Dog	5	2	W	NC	NC	A	0.243446	1	0	2.72	1	0	0	2	0	0	1.52	1	0.232116	1	10.68	0	0	0	0	0	0	1	0	0	0	0	0.028885	4.04	1	0.0230936	0	0	0.0306109	120	0	0	0	0	0	0	0
[truncated: 3 more columns]
