# Supplementary material for: Deference or sociability? Insights from dogs’ and wolves’ human-directed behavior in a food-conflict task
Source: Front Psychol. 2026 Jun 30;17:1854682. doi: 10.3389/fpsyg.2026.1854682 (PMC13365327; doi:10.3389/fpsyg.2026.1854682)
Supplement: Supplementary file 3 [file Table_3.XLSX]

## Sheet: Metadata
Title
	Deference or Sociability? Insights from Dogs’ and Wolves’ Human-directed Behaviour in a Food-Conflict Task
Authors
	Svenja Capitain1*, Sarah Marshall-Pescini1, Gwendolyn Wirobski1,2, Tabea Teichmann1 & Friederike Range1
		1 Domestication Lab, Konrad Lorenz Institute of Ethology, University of Veterinary Medicine Vienna, 1210 Vienna, Austria
		2 Comparative Cognition Group, Institute of Biology, Faculty of Science, Université de Neuchâtel, 2000 Neuchâtel, Switzerland
Corresponding author
	svenja.capitain@vetmeduni.ac.at; friederike.range@vetmeduni.ac.at
Behavioural variables
	SeqNum	A sequential number
	AnimalID	Name of the Animal
	Species	Dog or Wolf
	Trial	Test session 1-5
	HumanID	TrainerID
	All_Trial duration__Total duration	Duration of the full trial
	All_Latency to talk__Total duration	Latency to start talking once the trial started
	All_Leaning forward__Total duration	Proportion of time spent leaning forward during the trial
	All_talking__Total duration	Proportion of time spent leaning forward during the trial
	All_Looking at animal__Total duration	Proportion of time spent looking at the animal during the trial
	All_Hands_2hands_Total duration	Proportion of time havig two hands at the rope during the trial
	All_Active pulling__Total duration	Proportion of time actively pulling during the trial
	All_Voice aggressiveness_calced_Total duration	Ratio of voice aggressiveness (measured as ((duration_level1*1 + duration_level2*2 + duration_level3*3)/3 )/trial duration
	All_Voice aggressiveness_2medium_Total duration	Proportion of talking time spent with a medium aggressive voice tone (level2)
	All_Voice aggressiveness_3confrontational_Total duration	Proportion of talking time spent with confrontational voice tone (level3)
	All_Voice aggressiveness_1conversational_Total duration	Proportion of talking time spent with conversational voice tone (level1)
		Proportion of tail wagging during the trial duration
		Latency to approach the human
		Whether they approached the human during the trial duration (1=yes, 0=no)
		Proportion of time spent within 1 bodylength of the human during the trial duration
		Sum of adve-rse behaviours
		Sum of self-directed behaviours
		Proportion of time spent looking at the human during the trial duration
		Duration of the full trial
								SeqNum
								AnimalID
								Species
								Trial
								HumanID
								All_Trial duration__Total duration
								All_Latency to talk__Total duration
								All_Leaning forward__Total duration
								All_talking__Total duration
								All_Looking at animal__Total duration
								All_Hands_2hands_Total duration
								All_Active pulling__Total duration
								All_Voice aggressiveness_calced_Total duration
								All_Voice aggressiveness_2medium_Total duration
								All_Voice aggressiveness_3confrontational_Total duration
								All_Voice aggressiveness_1conversational_Total duration
								SeqNum
								AnimalID
								Species
								Trial
								HumanID
								All_Trial duration__Total duration
								All_Latency to talk__Total duration
								All_Leaning forward__Total duration
								All_talking__Total duration
								All_Looking at animal__Total duration
								All_Hands_2hands_Total duration
								All_Active pulling__Total duration
								All_Voice aggressiveness_calced_Total duration
								All_Voice aggressiveness_2medium_Total duration
								All_Voice aggressiveness_3confrontational_Total duration
								All_Voice aggressiveness_1conversational_Total duration
								SeqNum
								AnimalID
								Species
								Trial
								HumanID
								All_Trial duration__Total duration
								All_Latency to talk__Total duration
								All_Leaning forward__Total duration
								All_talking__Total duration
								All_Looking at animal__Total duration
								All_Hands_2hands_Total duration
								All_Active pulling__Total duration
								All_Voice aggressiveness_calced_Total duration
								All_Voice aggressiveness_2medium_Total duration
								All_Voice aggressiveness_3confrontational_Total duration
								All_Voice aggressiveness_1conversational_Total duration
								SeqNum
								AnimalID
								Species
								Trial
								HumanID
								All_Trial duration__Total duration
								All_Latency to talk__Total duration
								All_Leaning forward__Total duration
								All_talking__Total duration
								All_Looking at animal__Total duration
								All_Hands_2hands_Total duration
								All_Active pulling__Total duration
								All_Voice aggressiveness_calced_Total duration
								All_Voice aggressiveness_2medium_Total duration
								All_Voice aggressiveness_3confrontational_Total duration
								All_Voice aggressiveness_1conversational_Total duration
								SeqNum
								AnimalID
								Species
								Trial
								HumanID
								All_Trial duration__Total duration
								All_Latency to talk__Total duration
								All_Leaning forward__Total duration
								All_talking__Total duration
								All_Looking at animal__Total duration
								All_Hands_2hands_Total duration
								All_Active pulling__Total duration
								All_Voice aggressiveness_calced_Total duration
								All_Voice aggressiveness_2medium_Total duration
								All_Voice aggressiveness_3confrontational_Total duration
								All_Voice aggressiveness_1conversational_Total duration
								SeqNum
								AnimalID
								Species
								Trial
								HumanID
								All_Trial duration__Total duration
								All_Latency to talk__Total duration
								All_Leaning forward__Total duration
								All_talking__Total duration
								All_Looking at animal__Total duration
								All_Hands_2hands_Total duration
								All_Active pulling__Total duration
								All_Voice aggressiveness_calced_Total duration
								All_Voice aggressiveness_2medium_Total duration
								All_Voice aggressiveness_3confrontational_Total duration
								All_Voice aggressiveness_1conversational_Total duration
								SeqNum
								AnimalID
								Species
								Trial
								HumanID
								All_Trial duration__Total duration
								All_Latency to talk__Total duration
								All_Leaning forward__Total duration
								All_talking__Total duration
								All_Looking at animal__Total duration
								All_Hands_2hands_Total duration
								All_Active pulling__Total duration
								All_Voice aggressiveness_calced_Total duration
								All_Voice aggressiveness_2medium_Total duration
								All_Voice aggressiveness_3confrontational_Total duration
								All_Voice aggressiveness_1conversational_Total duration
								SeqNum
								AnimalID
								Species
								Trial
								HumanID
								All_Trial duration__Total duration
								All_Latency to talk__Total duration
								All_Leaning forward__Total duration
								All_talking__Total duration
								All_Looking at animal__Total duration
								All_Hands_2hands_Total duration
								All_Active pulling__Total duration
								All_Voice aggressiveness_calced_Total duration
								All_Voice aggressiveness_2medium_Total duration
								All_Voice aggressiveness_3confrontational_Total duration
								All_Voice aggressiveness_1conversational_Total duration
								SeqNum
								AnimalID
								Species
								Trial
								HumanID
								All_Trial duration__Total duration
								All_Latency to talk__Total duration
								All_Leaning forward__Total duration
								All_talking__Total duration
								All_Looking at animal__Total duration
								All_Hands_2hands_Total duration
								All_Active pulling__Total duration
								All_Voice aggressiveness_calced_Total duration
								All_Voice aggressiveness_2medium_Total duration
								All_Voice aggressiveness_3confrontational_Total duration
								All_Voice aggressiveness_1conversational_Total duration
								SeqNum
								AnimalID
								Species
								Trial
								HumanID
								All_Trial duration__Total duration
								All_Latency to talk__Total duration
								All_Leaning forward__Total duration
								All_talking__Total duration
								All_Looking at animal__Total duration
								All_Hands_2hands_Total duration
								All_Active pulling__Total duration
								All_Voice aggressiveness_calced_Total duration
								All_Voice aggressiveness_2medium_Total duration
								All_Voice aggressiveness_3confrontational_Total duration
								All_Voice aggressiveness_1conversational_Total duration
								SeqNum
								AnimalID
								Species
								Trial
								HumanID
								All_Trial duration__Total duration
								All_Latency to talk__Total duration
								All_Leaning forward__Total duration
								All_talking__Total duration
								All_Looking at animal__Total duration
								All_Hands_2hands_Total duration
								All_Active pulling__Total duration
								All_Voice aggressiveness_calced_Total duration
								All_Voice aggressiveness_2medium_Total duration
								All_Voice aggressiveness_3confrontational_Total duration
								All_Voice aggressiveness_1conversational_Total duration
								SeqNum
								AnimalID
								Species
								Trial
								HumanID
								All_Trial duration__Total duration
								All_Latency to talk__Total duration
								All_Leaning forward__Total duration
								All_talking__Total duration
								All_Looking at animal__Total duration
								All_Hands_2hands_Total duration
								All_Active pulling__Total duration
								All_Voice aggressiveness_calced_Total duration
								All_Voice aggressiveness_2medium_Total duration
								All_Voice aggressiveness_3confrontational_Total duration
								All_Voice aggressiveness_1conversational_Total duration
								SeqNum
								AnimalID
								Species
								Trial
								HumanID
								All_Trial duration__Total duration
								All_Latency to talk__Total duration
								All_Leaning forward__Total duration
								All_talking__Total duration
								All_Looking at animal__Total duration
								All_Hands_2hands_Total duration
								All_Active pulling__Total duration
								All_Voice aggressiveness_calced_Total duration
								All_Voice aggressiveness_2medium_Total duration
								All_Voice aggressiveness_3confrontational_Total duration
								All_Voice aggressiveness_1conversational_Total duration
								SeqNum
								AnimalID
								Species
								Trial
								HumanID
								All_Trial duration__Total duration
								All_Latency to talk__Total duration
								All_Leaning forward__Total duration
								All_talking__Total duration
								All_Looking at animal__Total duration
								All_Hands_2hands_Total duration
								All_Active pulling__Total duration
								All_Voice aggressiveness_calced_Total duration
								All_Voice aggressiveness_2medium_Total duration
								All_Voice aggressiveness_3confrontational_Total duration
								All_Voice aggressiveness_1conversational_Total duration
								SeqNum
								AnimalID
								Species
								Trial
								HumanID
								All_Trial duration__Total duration
								All_Latency to talk__Total duration
								All_Leaning forward__Total duration
								All_talking__Total duration
								All_Looking at animal__Total duration
								All_Hands_2hands_Total duration
								All_Active pulling__Total duration
								All_Voice aggressiveness_calced_Total duration
								All_Voice aggressiveness_2medium_Total duration
								All_Voice aggressiveness_3confrontational_Total duration
								All_Voice aggressiveness_1conversational_Total duration
								SeqNum
								AnimalID
								Species
								Trial
								HumanID
								All_Trial duration__Total duration
								All_Latency to talk__Total duration
								All_Leaning forward__Total duration
								All_talking__Total duration
								All_Looking at animal__Total duration
								All_Hands_2hands_Total duration
								All_Active pulling__Total duration
								All_Voice aggressiveness_calced_Total duration
								All_Voice aggressiveness_2medium_Total duration
								All_Voice aggressiveness_3confrontational_Total duration
								All_Voice aggressiveness_1conversational_Total duration
								SeqNum
								AnimalID
								Species
								Trial
								HumanID
								All_Trial duration__Total duration
								All_Latency to talk__Total duration
								All_Leaning forward__Total duration
								All_talking__Total duration
								All_Looking at animal__Total duration
								All_Hands_2hands_Total duration
								All_Active pulling__Total duration
								All_Voice aggressiveness_calced_Total duration
								All_Voice aggressiveness_2medium_Total duration
								All_Voice aggressiveness_3confrontational_Total duration
								All_Voice aggressiveness_1conversational_Total duration
								SeqNum
								AnimalID
								Species
								Trial
								HumanID
								All_Trial duration__Total duration
								All_Latency to talk__Total duration
								All_Leaning forward__Total duration
								All_talking__Total duration
								All_Looking at animal__Total duration
								All_Hands_2hands_Total duration
								All_Active pulling__Total duration
								All_Voice aggressiveness_calced_Total duration
								All_Voice aggressiveness_2medium_Total duration
								All_Voice aggressiveness_3confrontational_Total duration
								All_Voice aggressiveness_1conversational_Total duration
								SeqNum
								AnimalID
								Species
								Trial
								HumanID
								All_Trial duration__Total duration
								All_Latency to talk__Total duration
								All_Leaning forward__Total duration
								All_talking__Total duration
								All_Looking at animal__Total duration
								All_Hands_2hands_Total duration
								All_Active pulling__Total duration
								All_Voice aggressiveness_calced_Total duration
								All_Voice aggressiveness_2medium_Total duration
								All_Voice aggressiveness_3confrontational_Total duration
								All_Voice aggressiveness_1conversational_Total duration
								SeqNum
								AnimalID
								Species
								Trial
								HumanID
								All_Trial duration__Total duration
								All_Latency to talk__Total duration
								All_Leaning forward__Total duration
								All_talking__Total duration
								All_Looking at animal__Total duration
								All_Hands_2hands_Total duration
								All_Active pulling__Total duration
								All_Voice aggressiveness_calced_Total duration
								All_Voice aggressiveness_2medium_Total duration
								All_Voice aggressiveness_3confrontational_Total duration
								All_Voice aggressiveness_1conversational_Total duration
								SeqNum
								AnimalID
								Species
								Trial
								HumanID
								All_Trial duration__Total duration
								All_Latency to talk__Total duration
								All_Leaning forward__Total duration
								All_talking__Total duration
								All_Looking at animal__Total duration
								All_Hands_2hands_Total duration
								All_Active pulling__Total duration
								All_Voice aggressiveness_calced_Total duration
								All_Voice aggressiveness_2medium_Total duration
								All_Voice aggressiveness_3confrontational_Total duration
								All_Voice aggressiveness_1conversational_Total duration
								SeqNum
								AnimalID
								Species
								Trial
								HumanID
								All_Trial duration__Total duration
								All_Latency to talk__Total duration
								All_Leaning forward__Total duration
								All_talking__Total duration
								All_Looking at animal__Total duration
								All_Hands_2hands_Total duration
								All_Active pulling__Total duration
								All_Voice aggressiveness_calced_Total duration
								All_Voice aggressiveness_2medium_Total duration
								All_Voice aggressiveness_3confrontational_Total duration
								All_Voice aggressiveness_1conversational_Total duration
								SeqNum
								AnimalID
								Species
								Trial
								HumanID
								All_Trial duration__Total duration
								All_Latency to talk__Total duration
								All_Leaning forward__Total duration
								All_talking__Total duration
								All_Looking at animal__Total duration
								All_Hands_2hands_Total duration
								All_Active pulling__Total duration
								All_Voice aggressiveness_calced_Total duration
								All_Voice aggressiveness_2medium_Total duration
								All_Voice aggressiveness_3confrontational_Total duration
								All_Voice aggressiveness_1conversational_Total duration
								SeqNum
								AnimalID
								Species
								Trial
								HumanID
								All_Trial duration__Total duration
								All_Latency to talk__Total duration
								All_Leaning forward__Total duration
								All_talking__Total duration
								All_Looking at animal__Total duration
								All_Hands_2hands_Total duration
								All_Active pulling__Total duration
								All_Voice aggressiveness_calced_Total duration
								All_Voice aggressiveness_2medium_Total duration
								All_Voice aggressiveness_3confrontational_Total duration
								All_Voice aggressiveness_1conversational_Total duration
								SeqNum
								AnimalID
								Species
								Trial
								HumanID
								All_Trial duration__Total duration
								All_Latency to talk__Total duration
								All_Leaning forward__Total duration
								All_talking__Total duration
								All_Looking at animal__Total duration
								All_Hands_2hands_Total duration
								All_Active pulling__Total duration
								All_Voice aggressiveness_calced_Total duration
								All_Voice aggressiveness_2medium_Total duration
								All_Voice aggressiveness_3confrontational_Total duration
								All_Voice aggressiveness_1conversational_Total duration
								SeqNum
								AnimalID
								Species
								Trial
								HumanID
								All_Trial duration__Total duration
								All_Latency to talk__Total duration
								All_Leaning forward__Total duration
								All_talking__Total duration
								All_Looking at animal__Total duration
								All_Hands_2hands_Total duration
								All_Active pulling__Total duration
								All_Voice aggressiveness_calced_Total duration
								All_Voice aggressiveness_2medium_Total duration
								All_Voice aggressiveness_3confrontational_Total duration
								All_Voice aggressiveness_1conversational_Total duration
								SeqNum
								AnimalID
								Species
								Trial
								HumanID
								All_Trial duration__Total duration
								All_Latency to talk__Total duration
								All_Leaning forward__Total duration
								All_talking__Total duration
								All_Looking at animal__Total duration
								All_Hands_2hands_Total duration
								All_Active pulling__Total duration
								All_Voice aggressiveness_calced_Total duration
								All_Voice aggressiveness_2medium_Total duration
								All_Voice aggressiveness_3confrontational_Total duration
								All_Voice aggressiveness_1conversational_Total duration
								SeqNum
								AnimalID
								Species
								Trial
								HumanID
								All_Trial duration__Total duration
								All_Latency to talk__Total duration
								All_Leaning forward__Total duration
								All_talking__Total duration
								All_Looking at animal__Total duration
								All_Hands_2hands_Total duration
								All_Active pulling__Total duration
								All_Voice aggressiveness_calced_Total duration
								All_Voice aggressiveness_2medium_Total duration
								All_Voice aggressiveness_3confrontational_Total duration
								All_Voice aggressiveness_1conversational_Total duration
								SeqNum
								AnimalID
								Species
								Trial
								HumanID
								All_Trial duration__Total duration
								All_Latency to talk__Total duration
								All_Leaning forward__Total duration
								All_talking__Total duration
								All_Looking at animal__Total duration
								All_Hands_2hands_Total duration
								All_Active pulling__Total duration
								All_Voice aggressiveness_calced_Total duration
								All_Voice aggressiveness_2medium_Total duration
								All_Voice aggressiveness_3confrontational_Total duration
								All_Voice aggressiveness_1conversational_Total duration
								SeqNum
								AnimalID
								Species
								Trial
								HumanID
								All_Trial duration__Total duration
								All_Latency to talk__Total duration
								All_Leaning forward__Total duration
								All_talking__Total duration
								All_Looking at animal__Total duration
								All_Hands_2hands_Total duration
								All_Active pulling__Total duration
								All_Voice aggressiveness_calced_Total duration
								All_Voice aggressiveness_2medium_Total duration
								All_Voice aggressiveness_3confrontational_Total duration
								All_Voice aggressiveness_1conversational_Total duration
								SeqNum
								AnimalID
								Species
								Trial
								HumanID
								All_Trial duration__Total duration
								All_Latency to talk__Total duration
								All_Leaning forward__Total duration
								All_talking__Total duration
								All_Looking at animal__Total duration
								All_Hands_2hands_Total duration
								All_Active pulling__Total duration
								All_Voice aggressiveness_calced_Total duration
								All_Voice aggressiveness_2medium_Total duration
								All_Voice aggressiveness_3confrontational_Total duration
								All_Voice aggressiveness_1conversational_Total duration
								SeqNum
								AnimalID
								Species
								Trial
								HumanID
								All_Trial duration__Total duration
								All_Latency to talk__Total duration
								All_Leaning forward__Total duration
								All_talking__Total duration
								All_Looking at animal__Total duration
								All_Hands_2hands_Total duration
								All_Active pulling__Total duration
								All_Voice aggressiveness_calced_Total duration
								All_Voice aggressiveness_2medium_Total duration
								All_Voice aggressiveness_3confrontational_Total duration
								All_Voice aggressiveness_1conversational_Total duration
								SeqNum
								AnimalID
								Species
								Trial
								HumanID
								All_Trial duration__Total duration
								All_Latency to talk__Total duration
								All_Leaning forward__Total duration
								All_talking__Total duration
								All_Looking at animal__Total duration
								All_Hands_2hands_Total duration
								All_Active pulling__Total duration
								All_Voice aggressiveness_calced_Total duration
								All_Voice aggressiveness_2medium_Total duration
								All_Voice aggressiveness_3confrontational_Total duration
								All_Voice aggressiveness_1conversational_Total duration
								SeqNum
								AnimalID
								Species
								Trial
								HumanID
								All_Trial duration__Total duration
								All_Latency to talk__Total duration
								All_Leaning forward__Total duration
								All_talking__Total duration
								All_Looking at animal__Total duration
								All_Hands_2hands_Total duration
								All_Active pulling__Total duration
								All_Voice aggressiveness_calced_Total duration
								All_Voice aggressiveness_2medium_Total duration
								All_Voice aggressiveness_3confrontational_Total duration
								All_Voice aggressiveness_1conversational_Total duration
								SeqNum
								AnimalID
								Species
								Trial
								HumanID
								All_Trial duration__Total duration
								All_Latency to talk__Total duration
								All_Leaning forward__Total duration
								All_talking__Total duration
								All_Looking at animal__Total duration
								All_Hands_2hands_Total duration
								All_Active pulling__Total duration
								All_Voice aggressiveness_calced_Total duration
								All_Voice aggressiveness_2medium_Total duration
								All_Voice aggressiveness_3confrontational_Total duration
								All_Voice aggressiveness_1conversational_Total duration
								SeqNum
								AnimalID
								Species
								Trial
								HumanID
								All_Trial duration__Total duration
								All_Latency to talk__Total duration
								All_Leaning forward__Total duration
								All_talking__Total duration
								All_Looking at animal__Total duration
								All_Hands_2hands_Total duration
								All_Active pulling__Total duration
								All_Voice aggressiveness_calced_Total duration
								All_Voice aggressiveness_2medium_Total duration
								All_Voice aggressiveness_3confrontational_Total duration
								All_Voice aggressiveness_1conversational_Total duration
								SeqNum
								AnimalID
								Species
								Trial
								HumanID
								All_Trial duration__Total duration
								All_Latency to talk__Total duration
								All_Leaning forward__Total duration
								All_talking__Total duration
								All_Looking at animal__Total duration
								All_Hands_2hands_Total duration
								All_Active pulling__Total duration
								All_Voice aggressiveness_calced_Total duration
								All_Voice aggressiveness_2medium_Total duration
								All_Voice aggressiveness_3confrontational_Total duration
								All_Voice aggressiveness_1conversational_Total duration
								SeqNum
								AnimalID
								Species
								Trial
								HumanID
								All_Trial duration__Total duration
								All_Latency to talk__Total duration
								All_Leaning forward__Total duration
								All_talking__Total duration
								All_Looking at animal__Total duration
								All_Hands_2hands_Total duration
								All_Active pulling__Total duration
								All_Voice aggressiveness_calced_Total duration
								All_Voice aggressiveness_2medium_Total duration
								All_Voice aggressiveness_3confrontational_Total duration
								All_Voice aggressiveness_1conversational_Total duration
								SeqNum
								AnimalID
								Species
								Trial
								HumanID
								All_Trial duration__Total duration
								All_Latency to talk__Total duration
								All_Leaning forward__Total duration
								All_talking__Total duration
								All_Looking at animal__Total duration
								All_Hands_2hands_Total duration
								All_Active pulling__Total duration
								All_Voice aggressiveness_calced_Total duration
								All_Voice aggressiveness_2medium_Total duration
								All_Voice aggressiveness_3confrontational_Total duration
								All_Voice aggressiveness_1conversational_Total duration
								SeqNum
								AnimalID
								Species
								Trial
								HumanID
								All_Trial duration__Total duration
								All_Latency to talk__Total duration
								All_Leaning forward__Total duration
								All_talking__Total duration
								All_Looking at animal__Total duration
								All_Hands_2hands_Total duration
								All_Active pulling__Total duration
								All_Voice aggressiveness_calced_Total duration
								All_Voice aggressiveness_2medium_Total duration
								All_Voice aggressiveness_3confrontational_Total duration
								All_Voice aggressiveness_1conversational_Total duration
								SeqNum
								AnimalID
								Species
								Trial
								HumanID
								All_Trial duration__Total duration
								All_Latency to talk__Total duration
								All_Leaning forward__Total duration
								All_talking__Total duration
								All_Looking at animal__Total duration
								All_Hands_2hands_Total duration
								All_Active pulling__Total duration
								All_Voice aggressiveness_calced_Total duration
								All_Voice aggressiveness_2medium_Total duration
								All_Voice aggressiveness_3confrontational_Total duration
								All_Voice aggressiveness_1conversational_Total duration
								SeqNum
								AnimalID
								Species
								Trial
								HumanID
								All_Trial duration__Total duration
								All_Latency to talk__Total duration
								All_Leaning forward__Total duration
								All_talking__Total duration
								All_Looking at animal__Total duration
								All_Hands_2hands_Total duration
								All_Active pulling__Total duration
								All_Voice aggressiveness_calced_Total duration
								All_Voice aggressiveness_2medium_Total duration
								All_Voice aggressiveness_3confrontational_Total duration
								All_Voice aggressiveness_1conversational_Total duration
								SeqNum
								AnimalID
								Species
								Trial
								HumanID
								All_Trial duration__Total duration
								All_Latency to talk__Total duration
								All_Leaning forward__Total duration
								All_talking__Total duration
								All_Looking at animal__Total duration
								All_Hands_2hands_Total duration
								All_Active pulling__Total duration
								All_Voice aggressiveness_calced_Total duration
								All_Voice aggressiveness_2medium_Total duration
								All_Voice aggressiveness_3confrontational_Total duration
								All_Voice aggressiveness_1conversational_Total duration
								SeqNum
								AnimalID
								Species
								Trial
								HumanID
								All_Trial duration__Total duration
								All_Latency to talk__Total duration
								All_Leaning forward__Total duration
								All_talking__Total duration
								All_Looking at animal__Total duration
								All_Hands_2hands_Total duration
								All_Active pulling__Total duration
								All_Voice aggressiveness_calced_Total duration
								All_Voice aggressiveness_2medium_Total duration
								All_Voice aggressiveness_3confrontational_Total duration
								All_Voice aggressiveness_1conversational_Total duration
								SeqNum
								AnimalID
								Species
								Trial
								HumanID
								All_Trial duration__Total duration
								All_Latency to talk__Total duration
								All_Leaning forward__Total duration
								All_talking__Total duration
								All_Looking at animal__Total duration
								All_Hands_2hands_Total duration
								All_Active pulling__Total duration
								All_Voice aggressiveness_calced_Total duration
								All_Voice aggressiveness_2medium_Total duration
								All_Voice aggressiveness_3confrontational_Total duration
								All_Voice aggressiveness_1conversational_Total duration
								SeqNum
								AnimalID
								Species
								Trial
								HumanID
								All_Trial duration__Total duration
								All_Latency to talk__Total duration
								All_Leaning forward__Total duration
								All_talking__Total duration
								All_Looking at animal__Total duration
								All_Hands_2hands_Total duration
								All_Active pulling__Total duration
								All_Voice aggressiveness_calced_Total duration
								All_Voice aggressiveness_2medium_Total duration
								All_Voice aggressiveness_3confrontational_Total duration
								All_Voice aggressiveness_1conversational_Total duration
								SeqNum
								AnimalID
								Species
								Trial
								HumanID
								All_Trial duration__Total duration
								All_Latency to talk__Total duration
								All_Leaning forward__Total duration
								All_talking__Total duration
								All_Looking at animal__Total duration
								All_Hands_2hands_Total duration
								All_Active pulling__Total duration
								All_Voice aggressiveness_calced_Total duration
								All_Voice aggressiveness_2medium_Total duration
								All_Voice aggressiveness_3confrontational_Total duration
								All_Voice aggressiveness_1conversational_Total duration
								SeqNum
								AnimalID
								Species
								Trial
								HumanID
								All_Trial duration__Total duration
								All_Latency to talk__Total duration
								All_Leaning forward__Total duration
								All_talking__Total duration
								All_Looking at animal__Total duration
								All_Hands_2hands_Total duration
								All_Active pulling__Total duration
								All_Voice aggressiveness_calced_Total duration
								All_Voice aggressiveness_2medium_Total duration
								All_Voice aggressiveness_3confrontational_Total duration
								All_Voice aggressiveness_1conversational_Total duration
								SeqNum
								AnimalID
								Species
								Trial
								HumanID
								All_Trial duration__Total duration
								All_Latency to talk__Total duration
								All_Leaning forward__Total duration
								All_talking__Total duration
								All_Looking at animal__Total duration
								All_Hands_2hands_Total duration
								All_Active pulling__Total duration
								All_Voice aggressiveness_calced_Total duration
								All_Voice aggressiveness_2medium_Total duration
								All_Voice aggressiveness_3confrontational_Total duration
								All_Voice aggressiveness_1conversational_Total duration
								SeqNum
								AnimalID
								Species
								Trial
								HumanID
								All_Trial duration__Total duration
								All_Latency to talk__Total duration
								All_Leaning forward__Total duration
								All_talking__Total duration
								All_Looking at animal__Total duration
								All_Hands_2hands_Total duration
								All_Active pulling__Total duration
								All_Voice aggressiveness_calced_Total duration
								All_Voice aggressiveness_2medium_Total duration
								All_Voice aggressiveness_3confrontational_Total duration
								All_Voice aggressiveness_1conversational_Total duration
								SeqNum
								AnimalID
								Species
								Trial
								HumanID
								All_Trial duration__Total duration
								All_Latency to talk__Total duration
								All_Leaning forward__Total duration
								All_talking__Total duration
								All_Looking at animal__Total duration
								All_Hands_2hands_Total duration
								All_Active pulling__Total duration
								All_Voice aggressiveness_calced_Total duration
								All_Voice aggressiveness_2medium_Total duration
								All_Voice aggressiveness_3confrontational_Total duration
								All_Voice aggressiveness_1conversational_Total duration
								SeqNum
								AnimalID
								Species
								Trial
								HumanID
								All_Trial duration__Total duration
								All_Latency to talk__Total duration
								All_Leaning forward__Total duration
								All_talking__Total duration
								All_Looking at animal__Total duration
								All_Hands_2hands_Total duration
								All_Active pulling__Total duration
								All_Voice aggressiveness_calced_Total duration
								All_Voice aggressiveness_2medium_Total duration
								All_Voice aggressiveness_3confrontational_Total duration
								All_Voice aggressiveness_1conversational_Total duration
								SeqNum
								AnimalID
								Species
								Trial
								HumanID
								All_Trial duration__Total duration
								All_Latency to talk__Total duration
								All_Leaning forward__Total duration
								All_talking__Total duration
								All_Looking at animal__Total duration
								All_Hands_2hands_Total duration
								All_Active pulling__Total duration
								All_Voice aggressiveness_calced_Total duration
								All_Voice aggressiveness_2medium_Total duration
								All_Voice aggressiveness_3confrontational_Total duration
								All_Voice aggressiveness_1conversational_Total duration
								SeqNum
								AnimalID
								Species
								Trial
								HumanID
								All_Trial duration__Total duration
								All_Latency to talk__Total duration
								All_Leaning forward__Total duration
								All_talking__Total duration
								All_Looking at animal__Total duration
								All_Hands_2hands_Total duration
								All_Active pulling__Total duration
								All_Voice aggressiveness_calced_Total duration
								All_Voice aggressiveness_2medium_Total duration
								All_Voice aggressiveness_3confrontational_Total duration
								All_Voice aggressiveness_1conversational_Total duration
								SeqNum
								AnimalID
								Species
								Trial
								HumanID
								All_Trial duration__Total duration
								All_Latency to talk__Total duration
								All_Leaning forward__Total duration
								All_talking__Total duration
								All_Looking at animal__Total duration
								All_Hands_2hands_Total duration
								All_Active pulling__Total duration
								All_Voice aggressiveness_calced_Total duration
								All_Voice aggressiveness_2medium_Total duration
								All_Voice aggressiveness_3confrontational_Total duration
								All_Voice aggressiveness_1conversational_Total duration
								SeqNum
								AnimalID
								Species
								Trial
								HumanID
								All_Trial duration__Total duration
								All_Latency to talk__Total duration
								All_Leaning forward__Total duration
								All_talking__Total duration
								All_Looking at animal__Total duration
								All_Hands_2hands_Total duration
								All_Active pulling__Total duration
								All_Voice aggressiveness_calced_Total duration
								All_Voice aggressiveness_2medium_Total duration
								All_Voice aggressiveness_3confrontational_Total duration
								All_Voice aggressiveness_1conversational_Total duration
								SeqNum
								AnimalID
								Species
								Trial
								HumanID
								All_Trial duration__Total duration
								All_Latency to talk__Total duration
								All_Leaning forward__Total duration
								All_talking__Total duration
								All_Looking at animal__Total duration
								All_Hands_2hands_Total duration
								All_Active pulling__Total duration
								All_Voice aggressiveness_calced_Total duration
								All_Voice aggressiveness_2medium_Total duration
								All_Voice aggressiveness_3confrontational_Total duration
								All_Voice aggressiveness_1conversational_Total duration
								SeqNum
								AnimalID
								Species
								Trial
								HumanID
								All_Trial duration__Total duration
								All_Latency to talk__Total duration
								All_Leaning forward__Total duration
								All_talking__Total duration
								All_Looking at animal__Total duration
								All_Hands_2hands_Total duration
								All_Active pulling__Total duration
								All_Voice aggressiveness_calced_Total duration
								All_Voice aggressiveness_2medium_Total duration
								All_Voice aggressiveness_3confrontational_Total duration
								All_Voice aggressiveness_1conversational_Total duration
								SeqNum
								AnimalID
								Species
								Trial
								HumanID
								All_Trial duration__Total duration
								All_Latency to talk__Total duration
								All_Leaning forward__Total duration
								All_talking__Total duration
								All_Looking at animal__Total duration
								All_Hands_2hands_Total duration
								All_Active pulling__Total duration
								All_Voice aggressiveness_calced_Total duration
								All_Voice aggressiveness_2medium_Total duration
								All_Voice aggressiveness_3confrontational_Total duration
								All_Voice aggressiveness_1conversational_Total duration
								SeqNum
								AnimalID
								Species
								Trial
								HumanID
								All_Trial duration__Total duration
								All_Latency to talk__Total duration
								All_Leaning forward__Total duration
								All_talking__Total duration
								All_Looking at animal__Total duration
								All_Hands_2hands_Total duration
								All_Active pulling__Total duration
								All_Voice aggressiveness_calced_Total duration
								All_Voice aggressiveness_2medium_Total duration
								All_Voice aggressiveness_3confrontational_Total duration
								All_Voice aggressiveness_1conversational_Total duration
								SeqNum
								AnimalID
								Species
								Trial
								HumanID
								All_Trial duration__Total duration
								All_Latency to talk__Total duration
								All_Leaning forward__Total duration
								All_talking__Total duration
								All_Looking at animal__Total duration
								All_Hands_2hands_Total duration
								All_Active pulling__Total duration
								All_Voice aggressiveness_calced_Total duration
								All_Voice aggressiveness_2medium_Total duration
								All_Voice aggressiveness_3confrontational_Total duration
								All_Voice aggressiveness_1conversational_Total duration
								SeqNum
								AnimalID
								Species
								Trial
								HumanID
								All_Trial duration__Total duration
								All_Latency to talk__Total duration
								All_Leaning forward__Total duration
								All_talking__Total duration
								All_Looking at animal__Total duration
								All_Hands_2hands_Total duration
								All_Active pulling__Total duration
								All_Voice aggressiveness_calced_Total duration
								All_Voice aggressiveness_2medium_Total duration
								All_Voice aggressiveness_3confrontational_Total duration
								All_Voice aggressiveness_1conversational_Total duration
								SeqNum
								AnimalID
								Species
								Trial
								HumanID
								All_Trial duration__Total duration
								All_Latency to talk__Total duration
								All_Leaning forward__Total duration
								All_talking__Total duration
								All_Looking at animal__Total duration
								All_Hands_2hands_Total duration
								All_Active pulling__Total duration
								All_Voice aggressiveness_calced_Total duration
								All_Voice aggressiveness_2medium_Total duration
								All_Voice aggressiveness_3confrontational_Total duration
								All_Voice aggressiveness_1conversational_Total duration

## Sheet: ConflictStudy_SciRep_HumanData
SeqNum	AnimalID	Species	Trial	HumanID	All_Trial duration__Total duration	All_Latency to talk__Total duration	All_Leaning forward__Total duration	All_talking__Total duration	All_Looking at animal__Total duration	All_Hands_2hands_Total duration	All_Active pulling__Total duration	All_Voice aggressiveness_calced_Total duration	All_Voice aggressiveness_2medium_Total duration	All_Voice aggressiveness_3confrontational_Total duration	All_Voice aggressiveness_1conversational_Total duration
1	Aiyana	Wolf	1	2	29.28	0.305036	0.585908	0.802908	0.69697	0.122803	0.438865	1.35829	0.397122	0.114069	0.221842
2	Aiyana	Wolf	2	2	37.76	0.331492	0.274129	0.533365	0.879406	0.0845006	0.417258	0.993917	0.4646	0	0.0647163
3	Aiyana	Wolf	3	2	48.5	0.602775	0.242794	0.496949	0.776051	0.0421147	0.417932	1.04407	0.313608	0.12176	0.0515747
4	Aiyana	Wolf	4	2	37.3	0.26753	0.53045	0.803119	0.857494	0.14037	0.240354	2.42595	0.205487	0.660398	0.0337854
5	Aiyana	Wolf	5	2	33.94	0.316835	0.553196	0.774848	0.779463	0.0726427	0.331211	1.7617	0.164506	0.411224	0.199015
6	Amarok	Wolf	1	2	24.4	1	0	0.461848	0.916667	0.0324914	0.390325	1.36279	0.022699	0.43913	0
7	Amarok	Wolf	2	2	21.1865	0.865494	0	0.616964	0.753294	0.0504386	0.100877	1.82333	0.0275591	0.589405	0
8	Amarok	Wolf	3	2	11.76	NA	NA	NA	NA	NA	NA	NA	NA	NA	NA
9	Amarok	Wolf	4	2	18.28	0.652562	0.278761	0.615813	0.746641	0.0591603	0.19084	1.59789	0.27025	0.352464	0
10	Amarok	Wolf	5	2	22.66	0.762179	0.275708	0.615319	0.833156	0.0541237	0.170103	1.65593	0.168728	0.439492	0
11	Enzi	Dog	1	2	18.88	0.480485	0	0.777087	0.956296	0	0	2.27953	0.0732167	0.711031	0
12	Enzi	Dog	2	2	28.78	0.412528	0	0.68348	0.794414	0	0	1.38237	0.548908	0.0763441	0.0555254
13	Enzi	Dog	3	2	22.64	0.37694	0	0.874353	0.837567	0.0714286	0.188776	1.82035	0.81941	0.0605096	0
14	Enzi	Dog	4	2	20.24	0.300677	0	0.899774	0.7068	0.0194175	0.242718	1.43152	0.531892	0	0.367732
15	Enzi	Dog	5	2	23.8625	0.540861	0	0.819713	0.719098	0	0.0512821	1.64373	0.605256	0.109438	0.104902
16	Etu	Wolf	1	2	21.664	0.553701	0	0.648766	0.873872	0.227848	0.625705	1.74128	0.204703	0.443959	0
17	Etu	Wolf	2	2	13.7	0.137258	0	0.954247	0.727648	0.158923	0.430564	2.64259	0.219973	0.734213	0
18	Etu	Wolf	3	2	19.88	0.238636	0	0.697442	0.716091	0.14299	0.346791	1.40938	0.527411	0.0923423	0.0775327
19	Etu	Wolf	4	2	15.305	0.134535	0.0422078	0.737983	0.646224	0.112739	0.455319	2.1046	0.138178	0.609416	0
20	Etu	Wolf	5	2	12.46	NA	NA	NA	NA	NA	NA	NA	NA	NA	NA
21	Gero	Wolf	1	2	31.12	1	0.510544	0.271299	1	0.16951	0.492345	0.792896	0.0419818	0.236311	0
22	Gero	Wolf	2	2	7.32	NA	NA	NA	NA	NA	NA	NA	NA	NA	NA
23	Gero	Wolf	4	2	21.0865	0.474888	0.117978	0.635572	0.771491	0.129573	0.387195	1.93069	0.0120773	0.635512	0
24	Gero	Wolf	5	2	42	0.658199	0	0.595472	0.807955	0.108294	0.626951	1.31381	0.303845	0.220706	0.0439972
25	Hiari	Dog	1	1	21.34	1	0.655198	0.166667	0.562095	1	0.177821	0.351852	0.175926	0	0
26	Hiari	Dog	2	1	28.38	0.901786	0.646953	0.619185	0.597866	0.738095	0.695085	1.01383	0.350354	0.0680534	0.108962
27	Hiari	Dog	3	1	19.6025	0.861223	0.596416	0.587343	0.511441	0.970883	0.103534	1.35572	0.179932	0.294285	0.113002
28	Hiari	Dog	4	1	45.329	0.960674	0.513118	0.58657	0.911029	0.991379	0.887823	1.36144	0.398235	0.188323	0
29	Hiari	Dog	5	1	24.4465	0.810119	0.630681	0.579636	0.487315	0.997347	0.382115	1.64553	0.0933818	0.486254	0
30	Imara	Dog	1	1	19.748	1	0.677892	0.548148	0.814086	1	0.206395	1.02231	0.47416	0	0.0739875
31	Imara	Dog	2	1	16	0.818698	0.673767	0.539106	0.73406	0.59951	0.386572	1.33264	0.260093	0.270816	0
32	Imara	Dog	3	1	16.66	0.857919	0.664674	0.496032	0.767404	1	0.572139	0.971983	0.485992	0	0
33	Imara	Dog	4	1	16.04	0.866008	0.529762	0.551539	0.587231	0.986264	0.0844156	1.23163	0.397351	0.145642	0
34	Imara	Dog	5	1	19.36	0.776848	0.659436	0.60374	0.565237	1	0.555548	1.55369	0.248261	0.352388	0
35	Inaya	Dog	1	2	19.72	0.432143	0.6375	0.855952	0.666667	0.12037	0.240741	2.03617	0.469563	0.355404	0.0308333
36	Inaya	Dog	2	2	15.46	0.323341	0.25	0.863691	0.889905	0.0382883	0.175563	1.63199	0.39061	0.188938	0.283958
37	Inaya	Dog	3	2	17.22	0.525397	0.453347	0.689612	0.707846	0	0.0496894	1.63788	0.342624	0.299665	0.053637
38	Inaya	Dog	4	2	18.62	NA	NA	NA	NA	NA	NA	NA	NA	NA	NA
39	Inaya	Dog	5	2	16.98	0.446533	0.512949	0.851156	0.69669	0.0580911	0.14719	1.70231	0.851156	0	0
40	Kaya	Wolf	1	1	38.78	0.384767	0.789435	0.871744	0.591134	1	0.329439	1.90997	0.488738	0.274796	0.108108
41	Kaya	Wolf	2	1	29.5	0.355755	0.564534	0.73857	0.649347	1	0.329843	1.58181	0.583496	0.113095	0.075533
42	Kaya	Wolf	3	1	30.18	0.366093	0.691302	0.795324	0.718702	0.182979	0.365957	1.16594	0.370665	0	0.424609
43	Kaya	Wolf	4	1	26.86	0.290194	0.445489	0.895253	0.828685	0.107283	0.332677	2.5126	0.193846	0.708303	0
44	Kaya	Wolf	5	1	19.34	0.33501	0	0.789882	0.586433	0.846961	0.260417	1.89903	0.470422	0.319394	0
45	Keani	Wolf	3	2	30.06	0.718471	0	0.515465	0.607583	0.0504844	0.453945	1.38208	0.164256	0.351189	0
46	Kenai	Wolf	1	2	32.12	0.920616	0.279557	0.337572	0.667921	0	0	1.01272	0	0.337572	0
47	Kenai	Wolf	2	2	29.42	0.761988	0.20546	0.412671	0.677273	0.0100575	0.143678	1.18996	0.0576923	0.358192	0
48	Kenai	Wolf	4	2	20.72	0.593701	0	0.574232	0.710864	0.070922	0.391719	1.60886	0.243655	0.37385	0
49	Kenai	Wolf	5	2	15.26	NA	NA	NA	NA	NA	NA	NA	NA	NA	NA
50	Kiano	Dog	1	2	17	0.418929	0	0.851348	0.775831	0.0157658	0.157545	1.53602	0.502109	0.0913642	0.257709
51	Kiano	Dog	2	2	20.18	0.332387	0	0.889204	0.723075	0.0671296	0.166551	1.54977	0.549706	0.0656168	0.253504
52	Kiano	Dog	3	2	19.4	0.395692	0.650794	0.868103	0.655155	0.0961538	0.192308	1.35645	0.479991	0	0.396469
53	Kiano	Dog	4	2	16.84	0.380491	0	0.87317	0.729807	0.0482244	0.141903	2.17514	0.42673	0.440559	0
54	Kiano	Dog	5	2	33.784	0.249132	0	0.90357	0.669999	0	0.0464147	1.5325	0.347468	0.144002	0.405556
55	Kovu	Dog	1	2	24.96	0.530166	0	0.640606	0.535457	0.163274	0.307759	1.16065	0.520089	0	0.12047
56	Kovu	Dog	2	2	17.421	0.407547	0.407051	0.851331	0.765531	0	0.116279	2.3668	0.187099	0.664199	0
57	Kovu	Dog	3	2	19.244	0.432275	0.796618	0.855908	0.752776	0	0.0765306	1.78485	0.592283	0.163316	0.110339
58	Kovu	Dog	4	2	19.42	0.316459	0.5	0.793567	0.674755	0.0585106	0.148936	1.43114	0.515144	0.0675105	0.198322
59	Kovu	Dog	5	2	14.38	0.302885	0.194712	0.899038	0.760167	0.121528	0.243056	1.88595	0.618737	0.178351	0.113426
60	Meeko	Wolf	1	1	28.3	0.201457	0	0.84596	0.534875	1	0.231818	1.67315	0.600188	0.113574	0.132047
61	Meeko	Wolf	2	1	30	0.665644	0.383436	1	1	1	0.251515	1.68215	0.648428	0	0.385298
62	Meeko	Wolf	3	1	40.54	0.302152	NA	NA	NA	NA	NA	NA	NA	NA	NA
63	Meeko	Wolf	4	1	45.68	0.405026	0.320513	0.828079	0.659422	0.127577	0.132768	1.83201	0.565625	0.219176	0.0432313
64	Meeko	Wolf	5	1	27.72	0.316039	0.108591	0.818232	0.806179	1	0.180147	1.64333	0.631059	0.097032	0.0901163
65	Moya	Dog	1	2	17.5035	0.363288	0	0.865436	0.785248	0	0	2.23087	0.365436	0.5	0
66	Moya	Dog	2	2	17.169	0.403487	0	0.816817	0.916377	0	0.181452	1.93439	0.475084	0.328074	0
67	Moya	Dog	3	2	19.861	0.151123	0	0.949626	0.78045	0.0905621	0.204698	2.50635	0.342373	0.607202	0
68	Moya	Dog	4	2	15.4	0.361619	0.392361	0.87946	0.69247	0.0164234	0.0693431	2.00722	0.406807	0.360555	0.111941
69	Moya	Dog	5	2	13.66	0.365308	0.766904	0.878231	0.804836	0.0594262	0.147541	2.11251	0.521803	0.356301	0
70	Panya	Dog	1	2	24.901	0.301647	0	0.881993	0.803698	0	0.144231	2.05776	0.607083	0.281197	0
71	Panya	Dog	2	2	25.96	0.392868	0.273936	0.811751	0.914432	0.0781818	0.18	1.8607	0.474215	0.304091	0
72	Panya	Dog	3	2	21.98	0.289954	0	0.872147	0.700728	0.0392857	0.153571	2.52524	0.0649578	0.798441	0
73	Panya	Dog	4	2	19.58	0.248898	0	0.805207	0.792953	0.0943265	0.356209	1.8391	0.576357	0.228796	0
74	Panya	Dog	5	2	18.5	0.273109	0.184524	0.89916	0.792442	0.0308256	0.179012	2.10623	0.590932	0.308123	0
75	Sarabi	Dog	1	2	13.789	0.135533	0.554499	0.954822	0.553914	0	0.205479	2.86447	0	0.954822	0
76	Sarabi	Dog	2	2	15.18	0.32358	0	0.875636	0.836126	0	0	2.04629	0.613508	0.273092	0
77	Sarabi	Dog	3	2	15.02	0.428214	0.356481	0.851612	0.733992	0.0277778	0.145833	2.14622	0.4167	0.437605	0
78	Sarabi	Dog	4	2	14.8995	0.265801	0.511538	0.9114	0.713771	0.0774488	0.154971	2.7342	0	0.9114	0
79	Sarabi	Dog	5	2	11.72	0.260234	0.869883	0.913255	0.801075	0.0558036	0.191144	2.73977	0	0.913255	0
80	Taima	Wolf	1	2	19.969	0.234907	0	0.755031	0.742631	0	0.253036	1.96801	0.344497	0.42634	0
81	Taima	Wolf	2	2	21.58	0.10086	0	0.96638	0.779897	0	0.105	1.44544	0.549096	0	0.347253
82	Taima	Wolf	3	2	14.844	0.193319	0	0.848347	0.755556	0	0.179487	1.87365	0.671124	0.177132	0
83	Taima	Wolf	4	2	14.809	0.386473	0.361111	0.871176	0.671891	0	0.144737	1.98823	0.644069	0.233364	0
84	Taima	Wolf	5	2	21.044	0.0875994	0.586685	0.988447	0.841717	0.087473	0.411447	2.33586	0.455518	0.445133	0.0894309
85	Taio	Dog	1	2	17.0235	0.21561	0	0.92813	0.781764	0.0746753	0.149351	2.26795	0.488732	0.430163	0
86	Taio	Dog	2	2	16.4235	0.240248	0	0.899547	0.805176	0.0545693	0.176471	2.44159	0.265732	0.63671	0
87	Taio	Dog	3	2	13.965	0.216718	0.426951	0.927761	0.702752	0.0559006	0.111801	2.66907	0.113947	0.813726	0
88	Taio	Dog	4	2	13.3265	0.356838	0.847222	0.881054	0.804124	0	0.046875	2.12266	0.520377	0.360634	0
89	Taio	Dog	5	2	13.14	0.42295	0.236842	0.850245	0.682035	0.0457813	0.245833	2.16548	0.384967	0.465183	0
90	Tala	Wolf	1	2	0	NA	NA	NA	NA	NA	NA	NA	NA	NA	NA
91	Tala	Wolf	2	2	19.82	0.628544	0	0.709271	0.857036	0.100962	0.606863	1.84528	0.317469	0.403446	0
92	Tala	Wolf	3	2	32.76	0.452546	0	0.717281	0.932464	0	0.610435	1.99736	0.412759	0.390615	0
93	Tala	Wolf	4	2	29.02	0.443124	0.0525751	0.732265	0.863483	0.126609	0.332618	1.71596	0.480831	0.251433	0
94	Tala	Wolf	5	2	11.1035	NA	NA	NA	NA	NA	NA	NA	NA	NA	NA
95	Tekoa	Wolf	1	2	16.74	0.176804	0	0.774399	0.864939	0	0.28	2.10847	0.214555	0.559787	0
96	Tekoa	Wolf	2	2	13.8	0.28619	0.945513	0.904603	0.799958	0.0557646	0.281553	1.80921	0.904603	0	0
97	Tekoa	Wolf	3	2	16.2865	0.377473	0.396429	0.617231	0.676529	0.176955	0.353909	1.88793	0.234444	0.473013	0
98	Tekoa	Wolf	4	2	12.8225	0.298148	0.786111	0.832716	0.786583	0.0508982	0.284431	1.76883	0.513783	0.207176	0.119736
99	Tekoa	Wolf	5	2	11.54	0.256137	0.593459	0.813232	0.765476	0.0992647	0.264706	2.28275	0.150804	0.660381	0
100	Una	Wolf	1	2	22.761	0.253367	0.420561	0.888344	0.775344	0	0.180328	1.7571	0.708465	0.0801866	0.0996054
101	Una	Wolf	2	2	18.56	0.34203	0.44246	0.88599	0.868044	0.036	0.196	1.38995	0.490673	0	0.408601
102	Una	Wolf	3	2	14.72	0.30374	0.179012	0.797191	0.79804	0.169173	0.338346	2.13608	0.255152	0.541926	0
103	Una	Wolf	4	2	24.5	0.0934365	0	0.728253	0.693333	0.0767565	0.781955	1.59758	0.429817	0.219812	0.0785123
104	Una	Wolf	5	2	17.56	0.358796	0.143229	0.816194	0.806842	0.0674157	0.168539	1.7203	0.686049	0.109082	0.0209581
105	Wamblee	Wolf	1	2	34.2425	1	0.25	0.546192	0.815266	0	0.274603	1.52568	0.0746947	0.452418	0.0190344
106	Wamblee	Wolf	2	2	28.98	0.928058	0.285971	0.343721	0.833333	0	0.115385	1.03116	0	0.343721	0
107	Wamblee	Wolf	3	2	8.16	NA	NA	NA	NA	NA	NA	NA	NA	NA	NA
108	Wamblee	Wolf	4	2	29.02	0.823529	0.425676	0.687055	0.807338	0	0.0578947	2.02383	0.0372168	0.649798	0
109	Wamblee	Wolf	5	2	16.049	0.484991	0	0.699728	0.840783	0	0.280822	1.90267	0.279529	0.447871	0
110	Youma	Dog	1	2	21.34	0.229781	0.454327	0.900581	0.766136	0.0523214	0.195238	1.95358	0.671847	0.190611	0.0380556
111	Youma	Dog	2	2	19.161	0.424989	0.345133	0.858337	0.744755	0.038	0.0759	1.71915	0.566438	0.147238	0.144564
112	Youma	Dog	3	2	14.82	0.145655	0.420455	0.951448	0.775701	0	0.165094	2.80675	0.0471305	0.904163	0
113	Youma	Dog	4	2	16.08	0.349128	0.788594	0.883624	0.771576	0.0277778	0.325488	2.17748	0.460955	0.418522	0
114	Youma	Dog	5	2	13.56	0.404599	0.25	0.865134	0.74055	0.0346535	0.163366	2.5954	0	0.865134	0
